# Supplementary material for: SIRT1/P53 in retinal pigment epithelial cells in diabetic retinopathy: a gene co-expression analysis and He-Ying-Qing-Re formula treatment
Source: Front Mol Biosci. 2024 Apr 3;11:1366020. doi: 10.3389/fmolb.2024.1366020 (PMC11021775; doi:10.3389/fmolb.2024.1366020)
Supplement: Supplementary file 1 [file DataSheet1.zip]

Archive with 6 entries (6 files):
- Supplementary Materials/Supplementary Material 1.docx
- Supplementary Materials/Supplementary Material 2.XLS
- Supplementary Materials/Supplementary Material 3.docx
- Supplementary Materials/Supplementary Material 4.docx
- Supplementary Materials/Supplementary Material 5.XLS
- Supplementary Materials/Supplementary Material 6.PDF
