# Supplementary material for: SIRT1/P53 in retinal pigment epithelial cells in diabetic retinopathy: a gene co-expression analysis and He-Ying-Qing-Re formula treatment
Source: Front Mol Biosci. 2024 Apr 3;11:1366020. doi: 10.3389/fmolb.2024.1366020 (PMC11021775; doi:10.3389/fmolb.2024.1366020)
Supplement: Supplementary file 1 [file DataSheet1.zip › Supplementary Materials/Supplementary Material 2.XLS]

## Sheet: Supplementary Materials 2
id	ARPE-19(1)	ARPE-19(2)	ARPE-19(3)	ARPE-19(4)	ARPE-19(5)	ARPE-19(6)	ARPE-19(7)	ARPE-19(8)	ARPE-19(9)
0610005C13Rik	1	0	1	0	5	0	0	0	0
0610006L08Rik	0	0	1	1	0	0	4	1	4
0610009B22Rik	967	889	1225	994	866	976	1106	1117	1099
0610009E02Rik	75	79	43	55	47	36	98	67	59
0610009L18Rik	80	84	69	122	64	39	68	74	68
0610010F05Rik	525	559	723	620	541	462	448	611	508
0610010K14Rik	915	785	719	905	936	919	977	799	850
0610012G03Rik	904	965	904	1072	996	895	1145	1195	987
0610025J13Rik	0	4	1	0	0	0	1	0	0
0610030E20Rik	1308	1390	1467	1290	1406	1354	1468	1514	1665
0610031O16Rik	0	3	0	1	0	0	0	0	0
0610038B21Rik	45	56	36	48	80	76	70	85	93
0610039H22Rik	3	0	1	0	0	0	0	0	1
0610039K10Rik	0	0	2	4	0	0	1	4	0
0610040B10Rik	15	17	51	38	35	33	20	30	28
0610040F04Rik	20	13	9	9	11	24	10	3	2
0610040J01Rik	94	65	62	72	76	63	58	61	62
0610043K17Rik	1	5	14	6	6	8	1	2	8
1110002E22Rik	449	410	443	519	438	427	304	289	297
1110002J07Rik	12	0	0	0	3	1	6	0	0
1110002L01Rik	1604	1672	1507	1911	2023	1985	2182	2007	2102
1110002O04Rik	0	0	0	0	0	1	4	0	0
1110004F10Rik	2578	2593	2625	2754	3021	2911	2906	2804	2904
1110006O24Rik	14	10	14	28	15	16	9	12	19
1110008P14Rik	850	793	841	991	924	1095	955	831	874
1110015O18Rik	10	10	10	1	8	0	0	3	12
1110017D15Rik	16	6	3	1	8	5	15	4	10
1110018N20Rik	894	869	734	831	942	956	918	921	1046
1110019D14Rik	65	60	33	34	31	71	28	59	61
1110020A21Rik	79	76	102	116	98	87	164	133	108
1110025M09Rik	82	117	71	101	120	198	107	135	94
1110028F11Rik	1	0	0	4	0	0	1	1	0
1110032A03Rik	749	797	754	922	1058	837	1011	951	998
1110032F04Rik	23	62	37	61	69	36	39	32	55
1110038B12Rik	257	329	247	218	241	246	215	216	140
1110038F14Rik	849	812	654	852	918	861	911	924	933
1110046J04Rik	35	42	25	35	48	68	34	37	31
1110051M20Rik	1714	1676	1494	1677	1907	1992	2034	1962	2041
1110058D11Rik	0	0	0	1	0	0	0	0	0
1110059E24Rik	509	481	408	427	410	418	342	497	386
1110059G10Rik	290	214	403	318	204	304	225	283	314
1110065P20Rik	710	662	613	642	680	575	715	571	667
1190005I06Rik	23	14	3	19	13	10	28	20	19
1190007I07Rik	175	171	145	148	186	178	197	135	252
1190028D05Rik	9	21	17	24	12	5	20	10	1
1300002E11Rik	420	398	452	499	396	464	530	465	517
1300017J02Rik	2	1	1	0	2	9	1	2	1
1500002C15Rik	10	3	1	19	7	23	12	13	14
1500002F19Rik	39	19	33	36	34	62	28	43	23
1500004A13Rik	409	399	486	519	402	435	488	412	447
1500009C09Rik	707	666	571	621	717	669	780	727	706
1500009L16Rik	82	95	100	65	102	112	97	90	118
1500011B03Rik	1508	1487	1257	1473	1341	1245	1523	1346	1373
1500012K07Rik	13	19	12	21	51	18	30	32	32
1500015A07Rik	261	240	208	201	226	274	258	236	259
1500015L24Rik	1	0	0	7	0	3	0	0	4
1500026H17Rik	31	31	36	41	42	35	59	57	35
1500035N22Rik	4	2	1	7	1	19	1	7	0
1520401A03Rik	17	11	9	4	10	6	11	15	13
1600010M07Rik	1	0	6	0	0	4	11	12	0
1600012H06Rik	1188	1065	1440	1085	1084	1071	1076	1304	1326
1600012P17Rik	0	0	0	0	0	0	4	0	0
1600014C10Rik	2764	2666	2431	3397	3379	3342	3150	2995	2705
1600014C23Rik	53	40	64	60	96	63	113	88	113
1600015H23Rik	0	0	0	0	0	0	0	0	0
1600020E01Rik	580	487	395	415	377	387	422	444	400
1600023N17Rik	24	14	9	8	43	22	32	16	47
1600027J07Rik	1	1	0	0	2	5	0	10	0
1700001C19Rik	11	18	10	5	10	10	20	17	8
1700001F09Rik	9	2	0	0	0	0	0	0	12
1700001G11Rik	0	0	0	2	1	6	8	3	4
1700001G17Rik	15	14	3	1	15	19	29	10	1
1700001J03Rik	33	21	38	69	42	85	82	76	57
1700001K19Rik	11	1	15	9	1	22	4	12	12
1700001L05Rik	118	74	115	231	140	159	129	152	111
1700001L19Rik	22	29	33	20	29	35	39	36	13
1700001O22Rik	106	135	104	113	103	72	136	190	109
1700001P01Rik	2	1	5	2	7	8	11	15	14
1700003D09Rik	0	0	0	1	0	1	0	2	2
1700003E16Rik	346	316	254	375	329	298	434	417	377
1700003F12Rik	10	6	15	9	7	8	6	8	2
1700003G18Rik	0	0	0	1	0	0	1	3	0
1700003L19Rik	0	0	1	0	0	0	0	0	0
1700003M07Rik	29	36	32	49	34	50	22	53	25
1700003P14Rik	0	0	0	1	0	0	1	1	0
1700006F04Rik	0	0	0	0	0	0	0	0	6
1700007J10Rik	6	2	8	37	6	8	11	8	10
1700007K13Rik	32	7	35	37	54	37	62	36	32
1700007L15Rik	61	39	30	55	57	75	99	67	46
1700008J07Rik	103	132	132	231	217	181	202	251	184
1700008K24Rik	0	0	0	0	0	1	0	0	0
1700008O03Rik	6	16	10	21	7	39	25	33	5
1700009C05Rik	4	0	0	0	0	0	0	0	0
1700009J07Rik	0	0	0	0	0	0	0	0	0
1700010G06Rik	11	17	7	15	6	15	17	25	13
1700010H22Rik	0	0	0	0	3	0	0	0	0
1700010I14Rik	47	16	25	43	46	37	20	22	37
1700010K23Rik	7	2	0	0	8	2	3	0	2
1700010L04Rik	0	1	0	0	0	0	0	0	0
1700011B04Rik	9	12	2	1	7	2	0	2	0
1700011C11Rik	0	0	0	0	0	0	0	0	0
1700011L22Rik	0	0	0	1	0	2	0	4	0
1700012B09Rik	0	0	0	0	1	1	1	1	0
1700012C14Rik	0	0	0	0	0	1	0	7	0
1700012D01Rik	20	5	28	13	16	7	4	13	13
1700012D14Rik	33	27	40	28	19	45	27	37	42
1700012I11Rik	2	0	0	0	0	0	0	0	0
1700013F07Rik	3	5	2	13	3	6	1	10	5
1700014D04Rik	2	15	0	0	4	1	1	0	6
1700015C15Rik	0	0	1	0	0	0	6	1	6
1700016A09Rik	19	11	0	12	5	9	7	1	8
1700016C15Rik	9	35	26	10	16	6	15	19	17
1700016G22Rik	4	1	0	4	0	0	0	0	0
1700016H13Rik	0	0	1	0	0	0	0	1	1
1700016J18Rik	1	6	4	4	3	12	2	12	6
1700016K19Rik	0	0	0	0	0	2	1	4	2
1700016L04Rik	3	18	0	9	11	27	11	22	20
1700016L21Rik	0	4	0	1	0	0	0	1	0
1700017B05Rik	580	591	433	563	613	617	501	449	451
1700017G19Rik	14	2	3	1	4	9	4	0	0
1700017J07Rik	0	0	0	0	0	0	0	0	4
1700017M07Rik	8	0	2	0	5	1	3	0	0
1700017N19Rik	7	1	4	1	5	3	0	8	4
1700018A04Rik	0	2	0	0	2	7	1	4	7
1700018A23Rik	0	6	0	5	0	14	10	0	0
1700018L02Rik	219	170	198	160	242	235	271	217	203
1700019A02Rik	3	5	1	2	2	0	3	0	3
1700019D03Rik	218	206	291	213	221	196	172	97	223
1700019N19Rik	1	0	0	0	0	0	0	0	0
1700020G03Rik	2	3	1	4	1	3	1	2	0
1700020L13Rik	4	0	0	0	2	3	4	1	2
1700020L24Rik	8	6	2	2	3	9	17	7	9
1700020N01Rik	7	4	2	0	0	0	0	0	1
1700020N18Rik	0	0	0	0	0	0	1	1	1
1700021N21Rik	4	0	0	6	1	1	1	5	8
1700022H01Rik	0	0	0	0	0	1	0	4	2
1700022I11Rik	0	0	0	0	1	0	0	0	0
1700022N22Rik	31	19	27	26	43	44	58	28	34
1700023D09Rik	61	53	60	22	58	60	73	99	59
1700024B18Rik	0	0	0	0	0	0	0	0	0
1700024G13Rik	0	0	0	4	2	2	13	4	4
1700024N05Rik	0	0	0	0	0	0	0	0	1
1700025C18Rik	0	0	0	0	0	0	0	2	2
1700025D23Rik	0	4	0	0	0	0	0	0	0
1700025F24Rik	0	0	6	0	0	0	0	0	0
1700025G04Rik	2234	2234	1912	2224	2122	2315	2033	2153	2031
1700025H01Rik	0	0	0	0	1	0	0	0	0
1700025M24Rik	4	8	0	0	0	1	0	0	0
1700025N23Rik	0	4	0	0	0	0	0	0	0
1700026F02Rik	6	10	39	33	13	5	37	20	18
1700026J14Rik	7	15	5	21	22	36	31	34	25
1700027A15Rik	0	0	0	0	0	0	0	0	0
1700027H10Rik	0	0	0	0	0	0	0	0	1
1700027J07Rik	0	3	3	0	7	0	0	0	7
1700028E10Rik	5	12	16	32	37	26	34	38	43
1700028I16Rik	0	0	0	0	0	0	0	0	1
1700028J19Rik	8	9	17	4	10	5	7	1	6
1700028K03Rik	10	2	18	6	17	9	2	3	12
1700028P14Rik	4	7	1	7	1	0	1	1	1
1700029F12Rik	0	0	0	0	0	0	0	0	1
1700029I15Rik	51	85	63	81	45	54	76	84	58
1700029J07Rik	735	773	736	709	567	590	788	804	824
1700029M20Rik	0	0	0	0	0	0	1	0	0
1700029N11Rik	0	0	0	0	0	0	0	1	1
1700030C10Rik	23	43	50	23	43	30	52	70	50
1700030C12Rik	2	10	3	2	7	0	8	10	0
1700030J22Rik	363	371	310	358	429	402	586	500	525
1700030K09Rik	448	410	362	402	455	511	532	528	475
1700030O20Rik	0	0	1	0	1	0	1	0	1
1700031A10Rik	0	1	0	0	2	0	0	6	0
1700031F05Rik	0	0	0	0	0	0	0	0	1
1700034H15Rik	47	64	59	49	71	24	70	78	67
1700034I23Rik	1	0	0	0	0	0	0	0	1
1700034P13Rik	8	1	0	7	16	1	12	12	6
1700036A12Rik	0	0	4	0	1	1	0	2	6
1700037C18Rik	29	52	36	68	71	69	82	50	32
1700037F03Rik	2	0	0	1	1	0	0	1	0
1700037H04Rik	481	503	426	469	502	486	544	494	546
1700040D17Rik	63	77	74	76	81	96	104	128	107
1700041A01Rik	10	1	7	10	2	6	3	0	0
1700041B01Rik	0	0	2	1	4	0	2	0	0
1700042O10Rik	0	0	0	0	0	0	0	0	1
1700047A11Rik	4	0	0	0	0	0	0	0	1
1700047E10Rik	0	0	0	0	0	0	0	0	0
1700047F07Rik	7	3	4	5	12	7	1	11	7
1700047M11Rik	7	21	6	11	19	15	27	22	14
1700048M11Rik	0	6	0	0	0	1	0	0	0
1700048O20Rik	419	349	329	231	253	307	324	312	387
1700049J03Rik	1	8	1	10	0	3	5	4	6
1700052K11Rik	251	225	234	267	286	334	246	376	269
1700054A03Rik	1	0	0	0	0	0	0	0	0
1700054M17Rik	0	4	0	0	0	0	0	0	0
1700055D16Rik	11	12	3	14	9	8	2	13	22
1700055D18Rik	43	52	15	32	35	30	60	55	46
1700055L01Rik	0	0	0	0	0	0	0	0	0
1700056E22Rik	2	8	11	24	20	2	21	16	26
1700057H15Rik	0	0	0	0	0	0	2	0	0
1700060J05Rik	2	2	4	3	7	2	7	4	2
1700061I17Rik	4	4	4	0	0	1	1	0	10
1700061N14Rik	0	0	0	0	0	0	0	0	0
1700063D05Rik	5	0	1	0	9	10	0	12	11
1700063H04Rik	0	4	0	0	0	0	1	0	0
1700064M15Rik	0	0	1	0	0	0	0	0	0
1700065D16Rik	2	1	0	1	1	2	0	0	0
1700065J18Rik	0	5	0	0	2	0	0	1	1
1700066B17Rik	0	0	0	0	6	0	0	1	0
1700066B19Rik	3	2	4	2	1	0	2	14	4
1700066J03Rik	4	0	0	0	2	0	1	4	0
1700066M21Rik	228	230	466	265	176	198	194	288	252
1700067K01Rik	1	4	0	0	1	0	1	9	0
1700067P10Rik	1	2	0	34	7	4	3	6	1
1700071M16Rik	2	1	0	3	0	0	0	8	0
1700072F12Rik	0	0	0	0	0	1	0	0	0
1700072I22Rik	0	0	0	0	0	0	0	0	0
1700082M22Rik	10	2	5	30	9	6	41	29	22
1700083H02Rik	0	0	0	0	0	0	0	0	8
1700084E18Rik	13	17	5	13	5	14	16	23	6
1700086D15Rik	0	1	1	0	0	0	0	0	0
1700086L19Rik	9	5	17	9	34	17	13	14	4
1700086O06Rik	93	84	71	97	71	70	97	75	89
1700086P04Rik	29	21	18	22	39	35	43	43	20
1700088E04Rik	116	93	101	148	128	169	197	241	195
1700091J24Rik	1	0	0	0	0	0	0	1	0
1700092C10Rik	0	1	0	0	0	0	0	0	0
1700092K14Rik	0	0	0	0	0	0	6	0	0
1700092M07Rik	1	2	6	4	1	3	1	0	18
1700093K21Rik	8	7	14	5	0	6	1	3	5
1700094D03Rik	332	358	274	316	254	229	258	271	277
1700094J05Rik	0	0	2	10	0	5	0	0	0
1700094M23Rik	0	0	0	0	0	0	0	0	0
1700094M24Rik	0	0	0	0	0	6	0	0	0
1700095B10Rik	0	0	0	5	0	0	4	0	0
1700095J03Rik	5	0	5	5	1	0	4	1	0
1700096J18Rik	0	0	0	0	0	0	10	1	4
1700096K18Rik	196	175	182	205	168	158	207	238	188
1700097N02Rik	0	0	0	0	0	0	0	0	0
1700099I09Rik	15	0	5	4	12	0	6	0	5
1700101I11Rik	48	40	19	34	49	36	51	48	69
1700101O22Rik	6	4	0	0	0	0	0	0	0
1700102H20Rik	2	8	4	34	12	10	22	6	2
1700102P08Rik	75	130	90	108	111	84	83	182	139
1700104B16Rik	6	2	7	2	11	0	3	15	4
1700105F02Rik	0	4	0	0	0	0	0	0	0
1700105P06Rik	10	1	2	5	0	0	4	1	7
1700108F19Rik	1	3	2	5	0	0	1	1	1
1700108J01Rik	0	0	1	0	0	0	0	0	0
1700108N06Rik	1	0	0	0	0	0	0	0	0
1700109G14Rik	21	18	24	1	6	0	1	2	8
1700109H08Rik	15	39	51	30	52	23	33	38	36
1700109K24Rik	0	0	0	1	0	0	0	0	0
1700110C19Rik	19	12	5	8	4	15	16	7	7
1700110I01Rik	0	0	0	0	0	0	1	0	0
1700110K17Rik	4	5	0	6	1	2	0	2	0
1700111N16Rik	0	4	0	0	1	0	0	0	0
1700112D23Rik	10	1	0	2	3	3	2	4	8
1700112J16Rik	30	28	38	42	31	47	60	41	35
1700112N08Rik	4	0	0	0	1	0	0	0	0
1700113A16Rik	68	46	40	29	78	68	44	67	41
1700113H08Rik	2	14	1	5	4	1	5	1	0
1700116B05Rik	10	17	2	23	14	42	41	26	25
1700116H05Rik	0	1	0	8	1	0	0	0	0
1700119H24Rik	119	131	187	154	137	132	228	178	232
1700120B22Rik	0	1	0	0	2	6	0	1	5
1700120C14Rik	31	35	19	19	27	25	25	28	11
1700120K04Rik	0	0	0	2	1	0	1	1	1
1700121C08Rik	1	5	0	1	2	1	0	1	1
1700121C10Rik	0	0	9	0	1	0	1	12	4
1700121M21Rik	0	2	0	0	0	0	0	0	0
1700122E12Rik	3	0	1	0	2	4	4	1	0
1700123J17Rik	0	0	0	1	0	0	0	0	4
1700123K08Rik	7	4	0	1	13	0	0	2	1
1700123M08Rik	17	46	46	44	61	51	57	70	51
1700123O20Rik	975	922	884	848	939	958	1009	966	959
1700123O21Rik	0	0	1	0	0	0	0	0	0
1700124L16Rik	36	27	22	21	28	18	23	40	32
1700124M09Rik	0	0	0	4	0	0	0	0	0
1700125G02Rik	0	6	6	1	1	0	0	0	0
1700125G22Rik	16	6	3	3	5	7	10	2	9
1700125H03Rik	4	0	0	3	7	4	2	2	4
1700125H20Rik	1	4	2	2	10	10	14	7	6
1700126H18Rik	0	0	0	4	0	0	0	0	0
1700127F24Rik	1	0	4	1	2	0	0	0	0
1700128E19Rik	0	2	6	11	8	12	3	6	11
1810006J02Rik	0	0	0	3	0	0	0	0	0
1810007D17Rik	0	4	0	0	0	0	4	0	0
1810008I18Rik	0	0	0	0	1	0	0	0	0
1810009A15Rik	45	42	27	24	40	29	56	43	49
1810010H24Rik	378	405	390	374	391	408	493	384	323
1810010K12Rik	2	11	0	10	10	10	6	9	16
1810012K16Rik	10	4	2	8	13	6	8	4	7
1810013A23Rik	0	0	0	0	1	0	1	0	0
1810013D15Rik	1	1	0	6	0	0	1	9	0
1810013L24Rik	1755	1847	2322	2023	1851	2014	1794	1846	1826
1810019D21Rik	145	111	114	171	150	189	146	117	138
1810019N24Rik	7	0	0	0	0	1	0	0	0
1810020O05Rik	7	13	10	8	10	8	2	2	2
1810021B22Rik	71	91	69	79	83	72	99	83	64
1810021M19Rik	5	7	2	10	21	11	8	6	5
1810024B03Rik	10	6	15	21	21	10	19	16	17
1810030O07Rik	1061	1056	1055	1104	1106	1164	1190	1122	1117
1810034E14Rik	66	83	78	80	76	66	60	57	85
1810037I17Rik	1639	1572	1532	1834	1804	1653	1687	1635	1543
1810041H14Rik	1	6	4	5	1	0	4	1	0
1810044D09Rik	35	37	61	43	48	70	86	67	53
1810053B23Rik	0	0	0	0	1	0	0	1	0
1810055G02Rik	423	468	340	622	666	586	557	520	485
1810058I24Rik	664	743	537	740	762	747	809	763	649
1810062G17Rik	6	4	3	1	0	3	15	13	0
1810062O18Rik	12	7	9	11	11	7	33	12	7
1810063I02Rik	0	0	2	0	0	0	0	0	0
1810064F22Rik	4	0	1	6	0	4	1	1	0
1810065E05Rik	0	0	0	4	0	0	0	0	0
1810073O08Rik	11	3	9	9	9	2	5	5	10
2010001A14Rik	181	150	145	169	179	148	252	232	205
2010003K11Rik	1	0	6	6	0	0	0	4	0
2010010A06Rik	4	1	0	0	0	0	0	10	1
2010016I18Rik	5	10	3	0	6	9	0	1	0
2010109A12Rik	8	0	10	11	0	4	2	5	2
2010109P13Rik	1	2	0	1	0	5	1	8	3
2010110K18Rik	0	1	0	0	0	0	0	2	0
2010203P06Rik	0	0	0	0	0	0	0	0	1
2010204K13Rik	32	26	14	26	39	40	43	31	34
2010308F09Rik	5	4	5	0	1	0	6	4	4
2010310C07Rik	1	1	0	2	0	1	1	1	0
2010315B03Rik	364	214	677	393	279	314	274	436	361
2010320M18Rik	361	365	241	316	319	357	312	393	386
2010320O07Rik	0	1	0	0	6	6	0	0	0
2200002D01Rik	1135	1014	947	943	943	909	913	964	948
2210011K15Rik	1	13	1	0	4	1	1	5	7
2210016F16Rik	960	1012	824	1320	1269	1301	1193	1047	1074
2210016L21Rik	1925	1720	1711	1867	1723	1819	1964	1940	1997
2210039B01Rik	10	2	0	0	6	1	0	0	0
2210406O10Rik	11	25	25	35	30	19	23	34	35
2210408F21Rik	146	151	145	196	153	146	139	103	105
2210408I21Rik	202	179	235	257	223	251	236	199	199
2210409D07Rik	1	0	0	0	0	0	0	1	4
2210416O15Rik	26	14	20	43	10	12	31	8	29
2210417A02Rik	0	1	0	1	0	1	0	6	1
2210418O10Rik	14	6	61	34	13	45	80	26	15
2300002M23Rik	3	3	7	2	8	2	12	10	8
2300009A05Rik	428	439	444	388	410	406	413	424	457
2310001H17Rik	56	33	27	47	44	44	36	46	43
2310001K24Rik	0	5	0	0	3	1	4	0	0
2310002D06Rik	3	0	1	0	0	0	0	0	0
2310002F09Rik	4	5	6	1	0	1	2	0	6
2310002L09Rik	457	466	450	345	326	326	142	228	212
2310003N18Rik	1	9	8	0	2	1	6	0	17
2310005A03Rik	0	0	0	4	0	0	0	0	0
2310008N11Rik	0	5	0	4	1	0	3	6	2
2310009B15Rik	299	289	256	244	291	239	301	180	235
2310010J17Rik	87	97	95	117	131	96	133	88	124
2310011J03Rik	997	954	719	1217	1136	1186	1136	1088	1055
2310015A10Rik	1003	990	1022	941	1098	1019	1061	1256	1043
2310015A16Rik	7	7	6	2	14	13	12	1	4
2310015D24Rik	2	2	2	10	6	10	7	5	5
2310015K22Rik	34	27	53	63	68	46	11	33	23
2310016D03Rik	5	12	10	1	7	7	6	17	0
2310016D23Rik	3	8	0	0	0	6	1	0	0
2310016G11Rik	1	0	1	0	2	6	0	0	5
2310020H05Rik	49	19	26	26	40	37	10	15	16
2310022A10Rik	919	1005	984	800	980	1152	1028	1041	1043
2310022B05Rik	3146	2931	2837	3021	3183	3228	3232	2980	2882
2310026I22Rik	2	0	1	10	6	0	6	2	0
2310030G06Rik	205	230	198	164	139	188	147	172	156
2310033P09Rik	556	610	455	543	682	671	687	582	640
2310034G01Rik	56	50	54	39	61	88	98	74	88
2310034O05Rik	73	67	79	252	174	191	112	97	114
2310039H08Rik	247	183	221	199	222	224	252	211	266
2310039L15Rik	1	1	0	0	0	0	0	1	0
2310040G24Rik	72	68	57	46	73	95	64	62	56
2310043L19Rik	0	0	0	0	0	0	1	1	0
2310043M15Rik	42	19	35	4	23	32	28	19	27
2310047D07Rik	137	161	171	290	318	262	376	358	279
2310050C09Rik	0	0	0	0	0	0	0	0	0
2310057M21Rik	602	585	587	567	680	560	614	608	512
2310061I04Rik	1470	1462	1232	1262	1153	1216	1538	1235	1296
2310065F04Rik	162	200	204	185	252	241	123	122	87
2310068J16Rik	23	9	14	25	14	6	19	15	13
2310069B03Rik	6	24	1	17	8	3	2	0	4
2310069G16Rik	8	11	9	8	28	33	13	25	37
2310075C17Rik	29	13	8	15	24	14	25	7	9
2310081J21Rik	0	0	0	0	0	0	0	1	0
2400006E01Rik	1	0	0	1	1	0	0	0	1
2410002F23Rik	1402	1496	1312	1448	1441	1365	1481	1583	1479
2410003I16Rik	0	0	1	0	0	0	0	0	0
2410003L11Rik	0	2	1	0	4	1	0	0	0
2410004B18Rik	808	768	746	852	701	741	769	764	722
2410004I01Rik	1	3	0	5	9	2	6	3	1
2410004P03Rik	10	0	0	0	8	0	2	2	10
2410006H16Rik	878	895	758	411	572	469	558	595	532
2410012E07Rik	0	0	0	0	0	1	0	0	0
2410017I17Rik	1	0	0	0	0	0	0	0	0
2410018L13Rik	157	137	132	167	184	135	177	170	259
2410021H03Rik	0	2	0	0	0	0	1	2	0
2410022M11Rik	200	164	150	198	176	172	256	206	200
2410080I02Rik	12	21	17	18	35	43	36	32	19
2410124H12Rik	135	103	100	98	149	141	181	158	116
2410137M14Rik	5	2	4	0	1	2	2	2	2
2500002B13Rik	77	67	56	72	73	66	56	66	75
2500004C02Rik	108	167	155	250	181	190	184	197	201
2510002D24Rik	793	772	561	627	729	625	800	734	721
2510003B16Rik	15	9	1	9	8	3	12	16	12
2510009E07Rik	5822	5796	6660	6167	5766	5846	5444	6412	5966
2510022D24Rik	641	656	570	733	782	757	832	788	666
2510039O18Rik	2022	2221	1851	2090	2433	2261	2160	2026	1925
2600006K01Rik	9	7	1	20	14	8	6	10	9
2600014E21Rik	7	23	29	9	24	34	33	15	19
2610001J05Rik	1108	1261	1195	1243	1087	1097	1057	1048	1152
2610002M06Rik	927	903	1156	1028	778	876	682	955	873
2610008E11Rik	1105	1105	1816	1282	960	981	932	1292	1243
2610016A17Rik	0	0	0	0	0	0	0	0	4
2610017A05Rik	7	17	4	3	9	5	11	5	10
2610020C07Rik	61	132	84	99	132	110	161	105	140
2610027K06Rik	27	55	41	85	75	70	51	78	68
2610028E06Rik	4	1	0	6	0	2	0	0	0
2610028H24Rik	0	4	4	0	0	0	0	4	0
2610035D17Rik	380	377	423	382	388	423	459	383	431
2610035F20Rik	4	10	1	9	3	5	6	12	9
2610037D02Rik	11	16	4	13	10	8	12	7	21
2610042L04Rik	6	0	4	1	1	0	0	1	10
2610044O15Rik8	201	225	390	250	235	198	187	203	237
2610203C22Rik	2	1	1	13	5	5	0	9	2
2610206C17Rik	9	13	2	22	15	24	4	9	23
2610300M13Rik	5	2	1	7	7	5	7	4	2
2610301B20Rik	724	803	852	816	783	732	615	847	889
2610306M01Rik	253	259	189	183	279	275	280	306	259
2610307P16Rik	7	1	9	8	4	11	2	6	5
2610316D01Rik	37	36	23	14	37	15	20	13	34
2610318M16Rik	0	0	7	8	4	2	1	5	10
2610318N02Rik	6	19	23	17	7	33	11	11	22
2610507B11Rik	15879	15751	14295	15186	16727	15904	14702	14550	13563
2610507I01Rik	631	621	553	612	647	650	709	601	672
2610524H06Rik	304	302	308	299	265	240	290	354	338
2610528A11Rik	5188	5054	4914	5745	6238	6269	5056	4857	4551
2610528J11Rik	286	253	204	217	201	338	259	174	191
2700003A03Rik	1	6	4	2	0	2	3	1	0
2700012I20Rik	18	6	14	6	18	17	23	39	23
2700038G22Rik	83	55	80	25	74	52	83	69	56
2700046A07Rik	9	10	34	30	12	31	10	13	12
2700046G09Rik	133	107	87	182	173	213	228	163	215
2700049A03Rik	737	775	657	713	655	715	800	829	732
2700054A10Rik	204	195	214	206	292	308	236	222	189
2700062C07Rik	413	406	361	467	381	401	505	444	402
2700068H02Rik	2	1	5	1	0	0	1	1	4
2700069I18Rik	13	18	10	30	6	27	28	30	33
2700070H01Rik	7	4	4	23	2	11	4	8	8
2700081O15Rik	1041	1066	1018	1237	1312	1310	1005	981	888
2700089I24Rik	1	0	0	0	4	1	4	0	1
2700097O09Rik	219	251	219	255	254	270	268	277	274
2810001G20Rik	397	323	298	321	366	357	463	433	320
2810002D19Rik	233	267	245	296	308	240	301	233	282
2810004N23Rik	470	424	473	513	592	548	476	481	492
2810006K23Rik	487	445	350	469	671	589	528	484	568
2810013P06Rik	1251	1153	1239	1396	1553	1335	1585	1509	1632
2810021J22Rik	469	510	444	563	619	645	444	572	603
2810025M15Rik	516	553	521	419	570	561	599	605	522
2810029C07Rik	516	496	439	439	414	466	529	515	583
2810030D12Rik	319	298	344	353	342	419	648	568	559
2810032G03Rik	70	73	85	103	84	88	83	41	90
2810047C21Rik1	33	39	38	32	27	27	59	56	48
2810048H02Rik	0	0	0	0	0	0	0	2	0
2810049E08Rik	43	70	52	40	24	72	52	59	36
2810403D21Rik	14	21	42	24	17	9	22	26	27
2810405F15Rik	13	15	21	33	21	19	25	30	35
2810407A14Rik	1	6	10	0	4	6	0	8	0
2810408A11Rik	75	31	47	47	52	48	109	41	34
2810408I11Rik	43	41	33	24	29	12	14	12	44
2810410L24Rik	259	297	236	219	263	212	227	239	174
2810414N06Rik	20	29	36	36	27	26	43	47	41
2810425M01Rik	4	0	0	0	0	1	0	0	0
2810429I04Rik	19	7	13	31	4	19	26	25	14
2810433D01Rik	15	5	8	24	16	15	38	11	23
2810442N19Rik	7	1	0	0	3	0	0	0	1
2810454H06Rik	108	102	102	48	68	60	105	115	111
2810459M11Rik	12	7	7	10	14	17	16	15	10
2810471M01Rik	1	5	2	2	0	1	0	0	4
2900005J15Rik	19	30	23	37	37	27	17	36	20
2900009J06Rik	3	0	2	1	8	10	4	5	3
2900024J01Rik	0	2	3	0	9	2	10	6	4
2900026A02Rik	5834	5972	5087	6025	6017	6246	6144	5572	5345
2900040C04Rik	0	4	0	0	0	0	0	0	0
2900041M22Rik	8	17	11	15	13	19	18	10	31
2900052L18Rik	363	383	374	300	313	384	468	402	345
2900052N01Rik	519	461	618	431	424	361	376	395	408
2900057B20Rik	2	1	4	3	1	0	0	2	0
2900060B14Rik	2	1	0	0	0	0	0	0	0
2900060N12Rik	41	28	20	44	35	37	40	25	32
2900076A07Rik	226	212	180	209	198	145	268	258	199
2900079G21Rik	4	1	7	15	13	6	6	8	3
2900089D17Rik	27	22	4	7	8	11	11	11	1
2900092C05Rik	0	0	1	2	0	0	0	0	0
2900092D14Rik	32	44	67	56	69	38	41	53	51
2900093K20Rik	68	59	51	64	49	63	127	98	142
3010001F23Rik	35	45	16	39	36	41	39	28	34
3010003L21Rik	2	6	6	1	13	9	2	7	11
3100003L05Rik	0	2	1	0	8	2	7	0	0
3110004A20Rik	0	0	0	0	1	0	2	0	4
3110006O06Rik	0	2	1	0	5	0	0	1	2
3110009E18Rik	60	97	46	32	88	52	76	74	48
3110015C05Rik	0	0	0	0	0	1	0	1	0
3110021A11Rik	12	1	5	1	4	4	3	4	12
3110039M20Rik	0	0	1	1	0	0	0	0	0
3110040M04Rik	0	0	0	0	0	0	0	0	1
3110040N11Rik	282	366	343	344	431	295	362	385	311
3110045C21Rik	25	26	7	18	6	17	6	38	47
3110056K07Rik	386	427	337	401	379	329	535	567	509
3110070M22Rik	92	105	67	128	150	130	146	106	123
3110082I17Rik	164	237	123	134	190	220	146	147	162
3110083C13Rik	23	6	24	20	35	27	49	31	51
3110099E03Rik	1	0	3	17	9	4	4	5	1
3200001D21Rik	0	0	0	1	0	0	0	0	0
3300002A11Rik	0	0	0	0	0	0	0	0	0
3300002I08Rik	869	770	1079	1088	816	943	904	1010	1093
3300002P13Rik	17	24	22	22	30	11	12	12	13
3300005D01Rik	1	0	0	0	0	0	0	0	0
3425401B19Rik	426	397	372	514	499	596	316	460	328
3632454L22Rik	3	8	20	11	12	25	9	13	21
3830403N18Rik	8	0	0	2	0	0	1	14	1
3830406C13Rik	693	805	1086	1098	957	867	784	1071	1050
3830408C21Rik	137	120	124	137	105	103	124	168	172
3830432H09Rik	20	23	9	4	28	6	20	8	8
3930402G23Rik	7	5	1	29	4	6	0	6	2
4430402I18Rik	66	100	86	51	98	69	54	61	53
4631405J19Rik	35	26	16	38	47	4	28	23	39
4632404H12Rik	444	486	478	689	550	551	723	840	683
4632427E13Rik	46	35	46	62	30	44	68	57	83
4632428C04Rik	72	67	67	125	97	103	76	83	91
4732414G09Rik	13	2	1	3	10	10	18	2	10
4732416N19Rik	3	18	13	19	13	36	37	23	15
4732419C18Rik	5	10	0	5	6	18	14	11	4
4732465J04Rik	0	5	0	1	0	0	0	2	1
4732471J01Rik	50	76	60	58	87	76	110	86	102
4732490B19Rik	25	5	7	0	1	8	1	0	1
4732491K20Rik	113	93	96	148	111	104	141	99	108
4831407H17Rik	0	0	0	0	0	0	0	1	1
4831440E17Rik	256	295	305	249	215	227	305	341	287
4833407H14Rik	39	49	69	51	26	49	42	34	33
4833411C07Rik	14	4	0	2	7	16	1	10	17
4833412C05Rik	2	6	7	1	1	5	0	1	6
4833413N01Rik	5	7	2	1	0	1	4	4	1
4833415N18Rik	8	13	3	14	7	8	9	7	3
4833417C18Rik	43	41	24	23	46	33	29	55	40
4833418N02Rik	90	87	61	62	48	51	55	72	39
4833419F23Rik	22	16	35	19	29	21	26	27	13
4833420G17Rik	1484	1416	1635	1465	1482	1372	1666	1684	1558
4833422C13Rik	14	4	5	32	4	9	6	10	9
4833422M21Rik	14	2	1	2	0	11	6	6	0
4833427F10Rik	2	0	0	0	0	0	0	0	0
4833428L15Rik	24	13	9	30	29	62	20	28	45
4833438C02Rik	139	169	77	95	83	99	100	91	69
4833439F03Rik	23	45	60	40	27	38	48	48	39
4833439L19Rik	5824	5885	5515	6427	6682	6605	6188	6402	6229
4833447I15Rik	57	44	29	63	31	48	64	76	100
4921504A21Rik	165	173	158	132	215	148	144	197	205
4921507G05Rik	10	0	0	0	0	0	0	0	2
4921507P07Rik	28	9	23	23	34	21	22	26	7
4921508D12Rik	0	0	0	1	0	0	0	0	0
4921509C19Rik	0	0	0	0	0	0	0	0	0
4921509O07Rik	1	0	0	0	1	0	0	1	0
4921511I17Rik	0	0	0	4	0	0	0	1	0
4921513H07Rik	0	0	0	0	0	0	0	0	1
4921515E04Rik	0	8	0	0	0	0	0	0	0
4921517D16Rik	2	0	4	6	0	1	5	0	1
4921517D22Rik	0	0	0	0	0	0	0	0	3
4921524J17Rik	416	434	427	411	422	393	319	402	464
4921525O09Rik	0	0	0	0	0	0	0	0	1
4921529L05Rik	0	0	0	4	0	0	1	0	0
4921531C22Rik	145	108	142	245	234	210	243	302	203
4921536K21Rik	8	15	3	6	6	6	8	8	17
4922502B01Rik	74	52	60	46	78	65	67	83	76
4930401G09Rik	0	0	4	0	0	0	0	1	0
4930401O10Rik	0	1	0	1	5	1	3	0	0
4930402D18Rik	3	1	17	11	3	12	0	10	8
4930402H24Rik	3154	3410	3117	3387	3792	3546	4303	4284	4104
4930404H11Rik	4	0	4	2	0	1	4	2	0
4930404I05Rik	4	5	7	7	7	18	7	10	19
4930404N11Rik	10	17	13	17	14	39	18	14	46
4930405A21Rik	155	186	186	211	201	214	297	275	285
4930405H06Rik	0	0	0	4	0	0	1	0	0
4930405J17Rik	5	2	8	28	11	30	8	25	24
4930405O22Rik	0	0	0	0	0	0	0	0	2
4930407G08Rik	0	0	0	0	1	4	1	0	0
4930407I10Rik	0	0	0	0	0	0	4	0	0
4930412B13Rik	0	0	0	0	0	3	0	0	0
4930412C18Rik	50	43	43	82	89	84	64	84	54
4930412M03Rik	9	1	0	1	2	7	9	3	6
4930412O13Rik	0	1	0	0	0	0	0	0	0
4930413E20Rik	0	0	1	0	0	0	0	0	0
4930413F20Rik	0	2	6	10	6	10	9	2	7
4930413G21Rik	23	32	11	33	34	20	11	8	15
4930414N06Rik	1	0	2	6	0	0	5	2	4
4930415O20Rik	1	1	2	11	20	5	1	4	6
4930417H01Rik	4	0	6	0	2	6	5	10	2
4930417O13Rik	0	0	1	0	0	1	0	1	0
4930419G24Rik	0	0	0	1	0	0	0	2	0
4930422M22Rik	2	0	0	0	0	0	0	0	0
4930423D24Rik	0	0	0	0	0	0	0	0	0
4930426D05Rik	22	19	43	89	67	65	71	46	41
4930426I24Rik	21	34	29	21	21	33	39	24	22
4930426L09Rik	5	9	9	11	14	4	4	9	8
4930429B21Rik	10	18	30	36	21	28	21	26	25
4930429D17Rik	0	0	0	0	0	0	0	0	0
4930429F24Rik	0	0	4	0	1	1	0	0	0
4930429P21Rik	5	0	0	0	0	0	0	0	1
4930430F08Rik	492	419	557	530	606	521	573	582	509
4930430F21Rik	0	0	0	0	0	0	0	0	1
4930431F10Rik	1	1	0	0	0	3	4	4	1
4930431F12Rik	0	0	0	0	0	0	0	0	0
4930431P03Rik	0	1	4	1	0	1	0	0	0
4930431P22Rik	0	0	0	0	0	0	0	0	0
4930432J09Rik	0	0	0	0	0	0	0	0	0
4930432K21Rik	54	42	37	30	43	67	69	64	59
4930432L08Rik	0	1	0	1	0	0	0	4	0
4930433N12Rik	8	4	0	0	0	0	0	0	0
4930434J06Rik	0	1	8	4	0	0	0	0	0
4930438A08Rik	1	4	1	1	4	0	4	11	2
4930439D14Rik	0	3	8	6	13	6	13	8	4
4930440I19Rik	1	6	0	1	0	0	2	0	0
4930442E04Rik	0	2	0	0	0	0	0	0	0
4930442J19Rik	0	1	0	0	0	0	0	0	0
4930443O20Rik	1	1	0	0	0	0	0	0	0
4930444A19Rik	1	4	0	0	0	2	0	1	0
4930444F02Rik	0	0	0	0	0	0	0	0	0
4930444M15Rik	0	0	0	1	0	1	0	0	2
4930444P10Rik	10	4	3	0	3	8	0	16	7
4930445E18Rik	1	5	11	2	0	0	5	10	1
4930445K14Rik	244	163	193	247	225	180	362	274	282
4930445N18Rik	0	0	0	0	1	0	6	1	4
4930447C04Rik	302	142	484	161	200	142	176	331	329
4930447F24Rik	0	0	1	0	2	0	0	4	0
4930447K03Rik	3	10	0	1	0	0	1	1	0
4930447M23Rik	42	15	41	65	19	24	30	17	12
4930447N08Rik	0	1	0	0	0	2	1	0	0
4930448E22Rik	17	6	7	8	3	9	1	5	4
4930449E01Rik	0	0	0	0	0	0	0	0	0
4930451E10Rik	4	0	0	0	0	4	0	0	0
4930451I11Rik	0	2	0	0	5	0	0	0	0
4930452A19Rik	0	0	0	0	0	0	0	0	1
4930452G13Rik	0	0	0	13	4	4	1	1	1
4930453L07Rik	1	0	0	5	11	1	4	0	5
4930453N24Rik	1188	1150	1332	1200	1175	1121	1167	1141	1238
4930455C13Rik	0	0	0	2	2	0	0	0	0
4930455G09Rik	7	12	8	4	18	18	2	5	23
4930455H04Rik	0	2	0	0	0	0	1	10	0
4930456A14Rik	0	0	0	1	0	1	0	0	0
4930456L15Rik	2	0	0	0	0	0	0	0	0
4930459C07Rik	1	0	0	0	2	1	0	3	1
4930461C15Rik	2	5	6	8	5	5	2	3	16
4930461G14Rik	0	0	0	0	0	0	1	0	0
4930465K10Rik	16	12	8	21	23	25	16	13	12
4930467E23Rik	192	197	215	178	206	169	283	269	234
4930467K11Rik	1	0	4	2	0	0	0	4	0
4930469K13Rik	0	0	0	3	0	0	0	0	0
4930470B04Rik	0	0	0	0	0	0	0	1	0
4930470G03Rik	18	24	28	32	16	14	30	37	18
4930471M09Rik	0	1	0	1	0	0	1	0	4
4930473A02Rik	8	2	2	22	18	13	8	20	12
4930473H19Rik	0	0	0	0	0	0	0	0	0
4930474G06Rik	1	6	14	6	0	12	0	1	1
4930474N09Rik	10	1	1	0	0	4	9	0	0
4930479D17Rik	5	6	10	8	17	17	7	13	6
4930479H17Rik	0	0	1	4	0	0	0	0	0
4930480K23Rik	222	212	278	283	292	255	233	341	239
4930481A15Rik	211	266	197	338	318	345	434	411	406
4930481B07Rik	142	115	124	96	150	130	173	156	176
4930482G09Rik	0	0	0	0	0	0	0	0	4
4930483J18Rik	1	1	0	0	4	0	2	0	4
4930483K19Rik	0	0	0	0	0	0	0	0	1
4930483O08Rik	4	0	5	1	2	2	6	4	6
4930484H19Rik	0	0	0	0	1	4	0	0	1
4930486L24Rik	5	2	15	9	7	9	13	1	9
4930487H11Rik	0	0	0	0	2	0	0	0	0
4930488L21Rik	0	0	6	1	0	6	9	0	1
4930488N24Rik	1	0	0	0	0	0	0	0	6
4930500F10Rik	37	14	25	46	45	46	91	64	39
4930500G05Rik	1	0	0	8	4	1	1	0	0
4930502A04Rik	0	0	0	0	0	0	0	0	0
4930502C15Rik	12	12	7	6	4	4	2	0	2
4930502E09Rik	4	1	0	0	0	0	0	0	1
4930503B20Rik	2	0	5	13	12	2	1	1	1
4930503L19Rik	220	214	341	260	272	175	226	269	267
4930503O07Rik	1	0	0	0	0	0	0	0	0
4930505A04Rik	0	0	0	4	0	5	0	5	1
4930505K14Rik	0	0	0	0	0	4	0	0	0
4930505N22Rik	2	0	6	2	1	4	1	1	7
4930506C21Rik	1	5	3	2	11	2	10	11	7
4930507D05Rik	4	4	0	7	9	2	5	1	4
4930509E16Rik	0	0	0	0	0	1	0	1	1
4930509G22Rik	29	21	49	18	43	5	24	15	31
4930511A02Rik	0	0	0	0	0	4	0	0	0
4930511A08Rik	0	0	0	0	0	0	0	0	0
4930511E03Rik	9	22	15	29	23	38	24	5	35
4930511M06Rik	3	0	6	7	10	1	0	0	4
4930512B01Rik	0	0	0	4	2	2	2	0	11
4930512H18Rik	14	13	7	11	20	23	11	9	37
4930512J16Rik	1	5	3	9	0	4	2	3	0
4930513L16Rik	0	0	0	1	0	0	0	0	0
4930513N10Rik	15	18	33	25	27	14	23	15	24
4930515B02Rik	0	0	0	0	0	0	0	0	0
4930515G01Rik	6	0	0	0	4	0	0	0	0
4930517G24Rik	2	1	1	3	4	0	1	11	4
4930518C04Rik	0	0	0	0	0	0	0	0	1
4930519F16Rik	1	1	5	0	1	0	0	0	0
4930519G04Rik	0	1	0	1	0	0	0	3	0
4930519K11Rik	6	0	2	0	0	0	6	1	0
4930520E11Rik	52	38	32	45	61	51	148	85	98
4930520O04Rik	6	2	1	7	0	1	0	0	1
4930522L14Rik	125	56	168	154	66	102	90	111	100
4930522O17Rik	0	0	0	0	0	0	0	0	0
4930522P08Rik	3	14	8	33	19	14	26	30	39
4930523C07Rik	252	263	269	336	317	322	197	247	131
4930524B15Rik	0	0	0	0	0	0	1	0	0
4930524C18Rik	0	0	0	0	0	0	0	1	0
4930524J08Rik	21	16	17	10	22	20	38	17	31
4930524O08Rik	0	7	4	2	0	6	0	7	2
4930525D18Rik	0	0	0	1	0	0	0	4	0
4930525G20Rik	53	44	52	73	70	106	92	120	119
4930526F13Rik	0	0	0	0	0	0	1	0	1
4930526H09Rik	0	0	0	0	0	0	6	0	0
4930526I15Rik	274	327	265	314	279	229	310	230	245
4930526L06Rik	28	20	13	18	9	18	17	14	7
4930527A07Rik	0	0	0	0	0	8	0	1	0
4930527F14Rik	0	0	4	0	0	0	0	0	0
4930528A17Rik	12	9	2	5	12	1	11	9	7
4930528G23Rik	0	0	0	0	0	0	1	0	0
4930529K09Rik	0	0	0	0	0	4	0	0	0
4930529N20Rik	1	0	0	0	0	0	0	0	0
4930534D22Rik	63	65	67	46	81	66	121	116	60
4930535L15Rik	4	4	0	0	8	0	1	4	0
4930539J05Rik	11	19	19	13	35	17	24	20	14
4930539M17Rik	1	0	0	0	0	11	0	0	0
4930541O19Rik	8	0	0	5	10	8	5	15	10
4930542D17Rik	0	0	0	1	1	0	0	0	0
4930542N06Rik	0	0	0	0	6	0	4	1	1
4930543D07Rik	0	0	0	0	0	0	0	2	1
4930543E12Rik	0	0	0	0	0	0	0	0	0
4930543I03Rik	10	5	11	7	4	5	4	15	9
4930544F09Rik	0	0	0	0	7	0	0	0	1
4930544M13Rik	0	0	0	0	0	0	0	0	0
4930545H06Rik	0	0	1	0	0	0	0	0	0
4930545L23Rik	0	0	0	4	0	0	0	4	0
4930546K05Rik	10	1	3	1	1	0	1	0	0
4930547E08Rik	0	0	0	0	0	0	0	0	0
4930547E14Rik	0	0	0	0	0	0	6	0	0
4930548H24Rik	0	0	0	0	0	0	1	0	0
4930549G23Rik	0	0	1	3	6	0	0	0	0
4930550C14Rik	27	35	37	30	52	39	20	44	46
4930552P12Rik	0	0	0	0	1	0	0	0	5
4930553C11Rik	0	4	0	0	0	0	4	0	0
4930553P18Rik	22	6	28	33	30	35	43	23	23
4930554G24Rik	0	0	0	0	1	0	0	0	0
4930554H23Rik	7	3	5	17	4	5	4	21	14
4930554I06Rik	0	0	0	1	0	0	0	0	6
4930555A03Rik	1	0	0	2	0	0	0	0	0
4930555B11Rik	0	0	0	0	12	0	0	0	0
4930555F03Rik	0	6	0	0	0	0	0	0	0
4930555G07Rik	2	1	0	8	1	0	0	1	0
4930556A17Rik	0	0	0	0	0	0	0	0	0
4930556I23Rik	0	0	2	0	2	4	0	0	0
4930556M19Rik	80	118	98	135	115	107	82	107	121
4930556N13Rik	0	1	0	0	4	6	0	1	0
4930557K07Rik	0	0	0	1	2	0	2	0	2
4930558C23Rik	0	0	0	0	1	0	0	0	0
4930558J18Rik	9	4	4	4	4	2	1	1	1
4930558K02Rik	0	0	0	0	1	3	0	4	2
4930562C15Rik	0	1	0	0	10	16	0	0	0
4930562F07Rik	0	0	0	4	0	0	0	0	0
4930563E18Rik	4	16	3	19	6	25	10	21	20
4930563E22Rik	94	74	120	135	83	69	101	156	100
4930564D02Rik	0	0	0	0	0	0	0	0	0
4930567H12Rik	1	1	0	0	4	5	6	1	0
4930567K12Rik	6	6	0	1	2	0	2	0	5
4930568A12Rik	0	0	0	1	0	0	0	0	0
4930570G19Rik	214	169	276	226	230	193	230	267	263
4930572G02Rik	26	20	25	28	29	19	39	28	40
4930573O16Rik	0	1	0	0	1	0	0	0	0
4930577N17Rik	10	37	17	20	46	46	63	49	41
4930578G10Rik	52	39	31	20	33	43	17	33	8
4930578I06Rik	0	0	0	0	0	0	10	4	1
4930578L24Rik	18	15	29	17	14	10	36	18	22
4930578M01Rik	31	40	31	48	65	61	74	59	80
4930579C12Rik	1	0	0	0	0	0	0	1	0
4930579G18Rik	12	0	2	3	11	2	2	10	0
4930579G24Rik	212	171	158	170	161	161	197	176	193
4930579K19Rik	20	29	24	38	53	43	42	45	41
4930581F22Rik	187	245	178	275	318	261	362	334	391
4930583K01Rik	1	4	0	0	0	1	0	0	0
4930586N03Rik	0	0	0	0	0	0	1	4	0
4930590A17Rik	0	0	0	0	2	0	0	0	0
4930590J08Rik	108	178	148	124	168	127	124	196	112
4930592A05Rik	0	0	0	2	0	2	0	2	0
4930592C13Rik	6	6	0	8	10	0	5	4	9
4930593A02Rik	1	1	1	0	0	5	0	1	0
4930594M22Rik	39	30	26	27	49	52	51	42	44
4930594O21Rik	0	0	0	0	0	0	0	0	0
4930595D18Rik	0	0	4	0	0	1	0	0	0
4930595L18Rik	59	42	112	104	64	60	51	87	62
4930596I21Rik	1	1	0	0	0	0	0	5	0
4930597A21Rik	0	0	1	1	0	0	0	0	0
4930597O21Rik	0	0	0	0	1	7	0	2	0
4930598A11Rik	3	0	7	1	0	12	4	8	4
4930598F16Rik	0	1	0	0	0	0	0	0	0
4930599N23Rik	15	17	9	14	13	16	16	22	28
4931402G19Rik	0	2	0	0	0	7	0	0	0
4931403E22Rik	16	4	18	13	15	23	22	24	35
4931403G20Rik	0	0	0	0	0	1	0	0	0
4931406C07Rik	830	816	838	937	808	829	734	737	765
4931406H21Rik	4	0	0	0	0	1	5	0	0
4931408D14Rik	7	12	3	14	10	11	14	18	2
4931413K12Rik	0	1	2	8	0	0	0	1	0
4931414P19Rik	268	256	213	259	314	336	316	337	232
4931415C17Rik	117	138	144	136	242	156	252	255	237
4931422A03Rik	0	1	0	0	0	0	0	0	0
4931428F04Rik	618	636	591	744	655	818	833	728	755
4931428L18Rik	9	6	6	0	0	0	2	0	3
4931429L15Rik	1	1	1	0	0	0	0	0	0
4931429P17Rik	0	0	0	0	0	0	1	0	0
4931430N09Rik	1	0	0	0	0	0	0	0	0
4931431B13Rik	0	0	0	0	1	0	0	0	0
4931431C16Rik	0	2	0	0	0	0	0	0	1
4931440J10Rik	0	6	8	0	4	0	5	2	1
4931440P22Rik	18	8	8	33	28	2	14	18	28
4932413F04Rik	0	1	4	0	0	0	0	0	0
4932414J04Rik	0	0	2	0	0	0	6	0	1
4932415M13Rik	0	0	0	0	4	1	6	0	1
4932435O22Rik	5	2	0	6	8	4	4	0	6
4932437C15Rik	0	0	7	0	1	0	2	0	0
4932438A13Rik	6343	7056	7171	7038	6762	6794	6785	7118	7338
4932438H23Rik	58	52	82	93	102	103	43	76	44
4932441J04Rik	1	2	6	0	11	0	7	0	1
4932443L11Rik	0	1	0	2	5	8	3	9	8
4932702P03Rik	0	2	0	2	6	4	0	0	4
4933400B14Rik	0	0	0	0	0	1	0	0	0
4933400C23Rik	0	0	0	1	0	0	0	0	0
4933401D09Rik	2	2	0	0	0	0	1	0	0
4933402C06Rik	2	1	9	0	3	4	1	6	0
4933402D24Rik	0	0	0	0	0	4	0	2	0
4933402J07Rik	0	0	1	0	0	0	0	0	0
4933402J10Rik	0	0	0	1	0	0	0	1	1
4933402J15Rik	0	0	0	0	0	0	0	0	0
4933404O12Rik	142	200	126	183	207	209	222	173	191
4933405D12Rik	5	0	1	6	1	0	2	1	4
4933405L10Rik	1	0	0	2	0	2	4	1	12
4933406B17Rik	1	7	1	7	1	2	6	1	2
4933406C10Rik	17	36	33	19	22	18	32	20	19
4933406I18Rik	3	3	6	0	6	1	0	3	0
4933406J09Rik	0	0	0	0	0	0	0	0	0
4933406J10Rik	77	47	54	44	57	68	104	101	102
4933407E24Rik	0	0	0	0	1	0	0	1	0
4933407K13Rik	130	131	115	135	67	103	91	145	105
4933407L21Rik	9	14	16	5	1	11	6	8	8
4933407O12Rik	4	12	10	3	9	4	2	4	8
4933408J17Rik	5	0	6	0	4	3	1	10	1
4933411E08Rik	0	0	0	0	0	0	0	0	0
4933411K16Rik	0	2	0	4	1	5	1	5	1
4933412E12Rik	142	159	114	147	153	172	169	191	134
4933412O06Rik	11	2	0	0	4	1	0	7	6
4933413J09Rik	0	1	0	1	4	2	0	0	0
4933413L06Rik	0	3	0	0	0	0	0	0	0
4933416E03Rik	0	0	0	1	0	0	0	0	0
4933416I08Rik	0	0	4	14	0	0	1	7	4
4933416M06Rik	6	18	9	10	20	25	6	19	5
4933416M07Rik	2	4	6	2	17	4	2	8	8
4933417D19Rik	39	31	15	10	29	21	48	11	10
4933417E11Rik	0	0	0	0	0	0	1	0	0
4933417O13Rik	1	1	0	0	0	5	0	0	8
4933421I07Rik	0	0	0	0	0	0	0	0	0
4933421O10Rik	535	474	497	608	645	612	659	696	653
4933422A05Rik	0	0	5	3	0	0	1	2	0
4933423K11Rik	0	0	0	0	0	0	0	0	0
4933424G05Rik	0	0	0	0	1	1	0	1	0
4933424G06Rik	0	9	3	14	10	17	9	10	5
4933424L21Rik	0	1	0	0	0	0	0	0	4
4933424M12Rik	11	1	11	11	3	14	6	16	1
4933425B07Rik	0	0	0	0	4	0	0	0	0
4933426B08Rik	0	1	0	0	0	1	0	0	0
4933427D14Rik	700	801	677	745	844	829	915	845	803
4933427E11Rik	5	7	2	9	8	0	1	1	6
4933427I22Rik	6	3	3	4	0	1	5	6	3
4933428C19Rik	0	0	0	6	0	0	0	0	0
4933428G20Rik	10	15	9	12	12	1	12	0	4
4933429O19Rik	180	150	140	85	67	65	82	88	91
4933430I17Rik	48	68	67	48	68	67	57	64	86
4933430M04Rik	23	20	11	19	5	44	6	10	5
4933431E20Rik	976	1148	1045	1128	1187	1045	1086	1046	1026
4933431K23Rik	0	0	0	0	0	0	0	0	0
4933432I09Rik	3	9	2	11	1	3	3	6	4
4933432K03Rik	6	1	10	4	6	7	1	1	1
4933433G15Rik	21	27	27	45	44	37	30	49	34
4933433G19Rik	2	0	0	3	8	10	0	9	0
4933433H22Rik	12	1	4	1	1	0	4	0	0
4933434E20Rik	1827	1829	1716	2127	1954	1928	2032	2088	2043
4933435C09Rik	0	0	0	0	0	0	3	0	0
4933436E23Rik	0	1	1	1	0	0	4	4	1
4933436H12Rik	0	0	0	0	0	0	0	1	0
4933439C10Rik	588	588	508	454	539	554	597	608	527
4933439K11Rik	56	53	40	65	50	32	52	39	15
4933440N22Rik	31	42	15	34	16	22	25	39	37
5031425E22Rik	1489	1526	1476	1246	1449	1330	1619	1574	1742
5031425F14Rik	4	0	0	0	0	0	0	0	0
5031426D15Rik	0	0	0	0	0	0	0	6	1
5031434C07Rik	0	0	1	0	0	0	0	0	0
5031434O11Rik	159	126	137	126	100	100	154	169	152
5031439G07Rik	3783	3530	3428	4439	4765	4612	3746	3503	3416
5033403F01Rik	3	13	7	10	18	4	15	17	8
5033406O09Rik	8	8	0	6	1	3	2	0	1
5033417F24Rik	36	37	31	48	39	49	52	57	54
5033421B08Rik	73	81	71	104	78	72	21	27	64
5033426O07Rik	0	0	0	0	0	1	0	0	0
5033430I15Rik	288	313	242	290	308	341	365	346	322
5330411J11Rik	11	5	4	10	13	5	4	11	9
5330413P13Rik	288	292	217	301	354	348	472	385	389
5330425B07Rik	4	0	0	0	0	1	0	0	1
5330429C05Rik	1	2	0	1	2	0	0	2	6
5330434G04Rik	44	61	54	60	58	60	34	85	71
5330439A09Rik	27	14	18	11	6	6	13	6	26
5330439B14Rik	0	0	0	0	0	0	0	0	0
5330439K02Rik	16	26	4	28	8	19	31	27	45
5430400D12Rik	28	11	20	37	39	25	41	26	25
5430401H09Rik	1	1	6	0	3	0	0	10	6
5430402O13Rik	17	17	30	25	39	36	31	60	48
5430403G16Rik	31	11	53	19	11	21	32	37	46
5430403N17Rik	2	0	0	0	0	0	0	0	0
5430405H02Rik	149	147	130	144	199	164	237	228	222
5430416N02Rik	154	168	197	129	107	182	173	143	201
5430421F17Rik	0	0	0	0	0	0	0	0	0
5430425K12Rik	0	10	4	6	7	2	0	4	2
5430427M07Rik	0	0	0	0	0	0	0	0	0
5430428K19Rik	0	0	0	1	0	0	0	0	0
5430431A17Rik	10	13	10	9	13	17	15	24	6
5430437J10Rik	1	0	0	1	1	0	0	0	0
5430440P10Rik	4	8	13	6	9	13	8	8	1
5530401A14Rik	0	4	0	1	0	0	0	7	0
5530601H04Rik	309	286	333	330	278	332	328	399	375
5730403I07Rik	1	1	0	0	6	0	0	11	2
5730405A17Rik	1	0	2	1	17	5	0	1	4
5730405O15Rik	35	71	60	37	79	49	93	93	53
5730408K05Rik	22	17	9	32	21	36	14	10	23
5730409E04Rik	1284	1264	1183	1363	1232	1126	1289	1233	1184
5730412P04Rik	0	0	0	1	0	0	0	0	0
5730419F03Rik	29	59	33	72	51	68	76	72	52
5730420D15Rik	1	0	0	0	1	0	5	2	0
5730435O14Rik	0	0	0	0	0	1	0	0	0
5730455P16Rik	1790	1829	1785	2091	2091	2003	2044	1887	2011
5730480H06Rik	30	37	34	27	18	35	25	47	36
5730507C01Rik	28	37	51	40	43	33	56	42	71
5730522E02Rik	10	20	7	5	15	0	0	4	2
5730552O08Rik	489	424	370	396	410	413	447	495	486
5830408C22Rik	10	13	11	22	32	39	61	35	27
5830411N06Rik	0	0	0	0	1	0	1	0	0
5830416I19Rik	13	11	16	2	2	16	13	7	12
5830418P13Rik	81	51	70	57	93	75	52	84	81
5830428M24Rik	1	0	6	1	15	4	1	1	13
5830432E09Rik	1	1	2	2	6	1	1	0	1
5830433I10Rik	116	78	100	102	62	74	124	107	105
5830444B04Rik	13	22	25	6	22	32	14	10	15
5830448L01Rik	121	110	136	104	89	111	142	140	158
5830454E08Rik	14	34	41	32	21	33	37	24	49
5930403L14Rik	592	545	548	1015	1086	984	675	718	745
5930403N24Rik	10	3	22	22	9	12	19	9	23
5930430L01Rik	216	211	239	462	456	506	561	571	573
5930438M14Rik	0	0	0	2	0	4	0	0	2
6030407O03Rik	32	18	19	10	8	24	12	4	14
6030442K20Rik	22	5	16	38	2	18	8	23	18
6030443J06Rik	11	17	25	51	26	37	20	52	32
6030458C11Rik	1793	1752	1694	2022	1983	1881	1976	2091	1967
6030466F02Rik	1	0	0	0	4	0	0	0	0
6030468B19Rik	6	0	0	0	1	0	1	0	0
6030498E09Rik	4	0	4	0	2	0	0	8	0
6230400D17Rik	27	38	53	21	45	34	50	66	49
6330403K07Rik	836	807	739	750	845	819	902	926	758
6330409D20Rik	13	4	4	9	2	6	2	6	12
6330410L21Rik	0	1	2	8	0	0	0	1	1
6330415G19Rik	25	17	38	39	57	42	49	75	45
6330418K02Rik	175	147	144	246	164	261	265	195	245
6330420H09Rik	0	0	0	0	0	0	0	0	1
6330525I24Rik	71	34	47	38	26	71	75	54	60
6330537M06Rik	1	0	1	17	17	1	2	0	3
6430411K18Rik	5	15	11	9	4	22	15	10	27
6430548M08Rik	12079	12790	10720	12136	13091	13263	14059	13054	12487
6430550D23Rik	25	42	14	44	21	21	51	40	41
6430553K19Rik	2	0	0	0	0	0	0	0	0
6430562O15Rik	97	107	88	134	172	163	156	159	144
6430571L13Rik	1032	1136	950	968	999	1007	1276	1175	1003
6430573P05Rik	14	31	12	14	19	22	38	26	29
6430584L05Rik	2	19	4	0	2	7	6	0	0
6430590A07Rik	59	55	70	48	55	48	42	35	58
6430590A10Rik	2	3	1	13	1	12	6	6	5
6430628N08Rik	0	4	0	0	0	2	0	0	2
6430710C18Rik	0	1	0	0	1	0	1	1	1
6530402F18Rik	4493	4595	3791	3389	3700	3380	4645	4376	4224
6530403H02Rik	0	1	1	4	0	0	0	0	0
6530409C15Rik	0	4	0	0	5	5	13	10	14
6530411M01Rik	4	1	0	0	1	0	8	0	5
6720468P15Rik	14	8	33	21	37	17	27	39	41
6720473M11Rik	1	3	2	1	2	0	0	1	4
6720483E21Rik	4	1	10	4	10	1	0	14	11
6720489N17Rik	14	9	67	34	33	26	23	65	37
6820408C15Rik	65	33	37	59	54	43	47	56	96
7330404K18Rik	0	0	0	0	0	0	0	0	0
7530416G11Rik	1	3	0	1	0	0	0	1	0
7530428D23Rik	68	98	65	42	51	28	39	41	26
8030423F21Rik	4	6	1	6	14	11	6	2	9
8030423J24Rik	0	0	0	1	0	0	0	0	0
8030431J09Rik	0	1	1	0	1	16	0	1	1
8030442B05Rik	0	0	0	1	0	0	1	0	0
8030451A03Rik	0	0	1	0	0	0	0	0	0
8030453O22Rik	3	0	1	1	0	0	2	10	1
8030455M16Rik	0	0	0	0	0	0	0	0	4
8030462N17Rik	2966	2915	3289	2814	2685	2716	3043	3251	2996
8030474K03Rik	0	0	0	0	0	0	0	0	0
8430415O14Rik	4	2	2	0	1	1	1	6	3
8430419K02Rik	22	15	19	40	8	27	16	16	22
8430426J06Rik	12	23	10	2	11	18	13	12	7
8430429K09Rik	85	98	82	124	109	134	115	158	135
8430430B14Rik	4	1	4	0	7	3	5	7	0
8430432A02Rik	19	12	27	22	7	9	19	37	18
8430436N08Rik	0	0	0	0	4	0	0	0	1
9030025P20Rik	186	58	56	163	104	101	54	98	90
9030204H09Rik	0	0	0	0	0	0	0	0	0
9030404E10Rik	6	5	11	10	4	8	22	9	4
9030607J07Rik	8	5	1	6	10	0	0	0	4
9030607L20Rik	4	1	1	0	1	0	12	0	0
9030612E09Rik	30	44	16	19	13	39	31	23	42
9030622O22Rik	0	0	0	0	0	0	0	0	2
9030624G23Rik	102	65	88	82	117	102	52	78	73
9030625G05Rik	33	46	24	27	16	18	40	42	29
9130008F23Rik	202	191	135	157	84	184	177	143	143
9130015A21Rik	0	0	0	0	0	0	0	0	1
9130015G15Rik	1	4	4	4	0	5	0	0	0
9130015L21Rik	7	5	0	0	0	1	1	0	1
9130019O22Rik	224	240	215	289	250	176	205	213	222
9130019P16Rik	5	1	0	0	0	0	0	0	0
9130023H24Rik	531	575	534	567	604	600	656	611	621
9130024F11Rik	18	6	6	15	7	7	1	14	17
9130204K15Rik	3	13	0	1	0	1	2	0	0
9130214F15Rik	1	3	5	8	0	2	3	7	3
9130221F21Rik	0	0	0	0	0	1	0	4	0
9130227L01Rik	7	0	9	7	0	0	1	2	4
9130230L23Rik	1	0	0	0	1	0	0	0	0
9130401M01Rik	518	639	572	594	705	677	600	577	481
9130409I23Rik	0	0	0	0	0	0	0	0	0
9130410C08Rik	0	2	0	12	10	14	0	1	4
9230020A06Rik	5	0	0	6	0	0	0	1	2
9230102O04Rik	0	0	1	0	0	0	0	0	0
9230104M06Rik	0	0	0	0	0	1	5	0	1
9230105E05Rik	2	6	0	0	1	0	0	0	0
9230110K08Rik	41	43	26	41	32	18	52	51	29
9230112D13Rik	0	0	0	0	0	0	0	0	0
9230112J17Rik	17	22	58	18	58	34	46	20	34
9230114K14Rik	75	104	106	149	102	119	119	151	131
9230116L04Rik	6	1	0	12	1	0	0	1	0
9230116N13Rik	51	78	45	48	58	65	39	69	68
9230117E06Rik	0	0	0	0	0	0	0	0	0
9330020H09Rik	96	138	101	98	91	144	184	178	152
9330102E08Rik	192	231	169	302	363	385	391	389	323
9330104G04Rik	43	56	44	52	59	79	97	90	41
9330111N05Rik	4	2	0	4	8	1	3	11	2
9330117O12Rik	1	3	1	4	5	18	9	4	6
9330133O14Rik	420	357	344	377	314	381	385	421	483
9330136K24Rik	12	5	27	34	13	16	6	18	16
9330151L19Rik	612	640	644	600	712	605	734	772	765
9330158H04Rik	8	10	11	7	8	12	10	9	12
9330159F19Rik	750	691	875	673	593	596	573	706	731
9330159M07Rik	205	199	222	271	205	197	251	289	272
9330162012Rik	150	128	98	64	98	129	106	89	120
9330162B11Rik	0	0	0	5	7	0	0	0	1
9330175E14Rik	18	1	4	4	4	0	0	1	0
9330175M20Rik	0	0	0	0	4	0	0	0	0
9330179D12Rik	20	13	3	17	9	2	14	15	21
9330188P03Rik	2	17	21	9	4	13	8	22	15
9330198I05Rik	8	0	1	6	0	11	1	1	0
9330198N18Rik	0	1	6	10	6	8	1	1	7
9430015G10Rik	486	601	531	565	624	488	597	684	602
9430018G01Rik	35	39	28	34	48	85	55	25	60
9430021M05Rik	41	40	69	14	50	37	62	52	45
9430024E24Rik	2	1	1	0	2	0	1	4	7
9430037G07Rik	180	145	136	181	184	175	239	241	202
9430038I01Rik	129	121	100	127	99	141	146	93	153
9430041J12Rik	125	134	92	123	114	93	120	124	102
9430053O09Rik	0	5	0	1	5	0	4	14	2
9430060I03Rik	5	9	12	17	8	11	15	22	11
9430062P05Rik	9	0	4	1	8	2	2	6	2
9430065F17Rik	26	21	35	31	20	24	33	28	19
9430069I07Rik	0	0	0	0	0	2	0	0	0
9430078G10Rik	3	28	30	23	8	15	8	18	20
9430078K24Rik	2	0	1	6	2	5	2	1	3
9430083A17Rik	109	59	70	115	144	91	121	131	86
9430083M05Rik	2	0	3	0	5	4	0	6	4
9430085M18Rik	4	9	6	7	32	5	17	28	35
9430091E24Rik	58	87	63	55	92	78	115	101	93
9530018F02Rik	25	11	20	10	10	9	15	6	5
9530020I12Rik	8	7	0	3	8	7	10	8	4
9530026F06Rik	0	0	0	0	0	0	0	0	1
9530026P05Rik	25	19	25	30	19	32	16	24	23
9530027J09Rik	5	1	2	3	0	5	0	1	0
9530034E10Rik	9	19	5	30	15	20	14	9	12
9530036M11Rik	0	0	0	0	0	6	1	0	1
9530036O11Rik	2	7	1	4	15	6	7	2	11
9530051G07Rik	3	15	45	31	26	36	25	35	46
9530052C20Rik	6	14	3	21	23	26	5	4	14
9530052E02Rik	9	5	5	3	0	6	0	10	6
9530053A07Rik	0	0	1	0	0	0	3	0	3
9530057J20Rik	13	41	29	56	32	50	39	36	47
9530059O14Rik	4	0	0	0	1	2	0	1	0
9530062K07Rik	25	18	13	11	20	12	22	23	21
9530068E07Rik	5215	5387	4695	5678	6056	5267	5206	4896	4705
9530077C05Rik	334	283	199	209	209	267	276	302	351
9530080O11Rik	6	27	34	20	3	2	14	18	18
9530082P21Rik	125	177	122	136	165	140	158	197	146
9530091C08Rik	0	6	0	1	4	0	0	1	4
9630001P10Rik	28	33	56	61	52	44	38	59	59
9630002D21Rik	0	0	1	0	0	7	1	1	0
9630009A06Rik	0	0	0	0	0	0	4	0	0
9630013A20Rik	0	0	0	0	0	0	0	0	0
9630013D21Rik	10	5	4	1	0	1	1	7	3
9630013K17Rik	0	0	0	0	0	0	0	1	2
9630015K15Rik	1	1	0	0	0	0	6	0	0
9630028B13Rik	33	17	34	14	20	16	31	26	19
9630028H03Rik	0	0	0	1	0	0	0	6	0
9630028I04Rik	0	2	2	2	1	8	6	1	8
9830107B12Rik	0	0	0	0	1	0	0	4	0
9830132P13Rik	1	0	4	1	0	1	1	0	0
9830166K06Rik	1	1	1	0	2	2	1	0	0
9930012K11Rik	51	48	76	71	60	50	49	51	43
9930014A18Rik	140	165	138	173	180	180	147	157	156
9930021J03Rik	2613	2548	2885	2493	2512	2457	2277	2491	2369
9930038B18Rik	1	13	4	0	11	4	6	0	1
9930104L06Rik	841	779	809	751	794	811	1017	952	948
9930111H07Rik	0	0	0	0	0	0	0	0	0
9930111J21Rik1	19	22	20	22	19	10	16	18	4
9930111J21Rik2	3	7	9	16	3	3	6	18	6
A030001D20Rik	183	216	131	294	237	252	256	263	268
A030010E16Rik	49	40	18	27	49	55	19	47	22
A130010J15Rik	588	579	582	464	546	455	534	508	533
A130051J06Rik	6	1	6	8	5	10	1	7	3
A130077B15Rik	16	30	19	46	40	27	23	32	55
A1bg	2	3	0	0	0	3	0	0	2
A1cf	1	0	0	0	1	0	0	6	1
A230001M10Rik	0	0	0	1	2	6	0	0	0
A230004M16Rik	16	4	15	11	12	6	9	15	0
A230006K03Rik	58	40	69	56	40	31	12	71	62
A230009B12Rik	0	0	0	1	0	1	0	0	0
A230020J21Rik	4	0	0	0	0	0	0	4	0
A230028O05Rik	5	5	8	22	1	8	3	15	7
A230045G11Rik	447	528	412	439	413	427	469	412	512
A230051N06Rik	17	18	29	36	36	12	48	38	39
A230054N11Rik	0	0	0	0	0	0	4	0	0
A230056J06Rik	14	17	17	26	13	17	8	17	3
A230056P14Rik	52	87	69	140	80	112	128	119	95
A230057D06Rik	154	139	262	210	168	202	174	230	198
A230070E04Rik	87	68	49	93	94	81	131	105	88
A230072C01Rik	167	212	193	267	228	254	208	223	246
A230072E10Rik	19	1	7	7	1	7	8	8	9
A230077H06Rik	133	169	221	194	210	174	229	249	193
A230083G16Rik	8	7	8	13	21	5	9	35	13
A230087F16Rik	25	22	24	7	30	23	27	18	4
A230098N10Rik	1	1	3	1	1	0	1	0	1
A230103J11Rik	38	48	42	66	57	58	48	57	86
A230103O09Rik	4	8	0	0	7	1	1	0	0
A230107N01Rik	29	47	23	8	22	14	45	46	27
A230108P19Rik	4	10	5	2	11	2	0	2	1
A2m	10342	10463	8924	17111	17744	17484	7747	7643	7226
A2ml1	41	57	55	40	43	17	37	78	23
A330001L22Rik	39	43	46	51	78	32	45	64	28
A330008L17Rik	3	5	1	18	4	5	3	2	10
A330009N23Rik	19	18	7	28	37	38	31	18	25
A330015K06Rik	23	2	1	1	2	9	0	0	0
A330023F24Rik	2515	2673	2864	3017	3063	2802	3119	3462	3528
A330032B11Rik	6	11	12	18	16	3	1	8	11
A330032P22Rik	4	0	0	4	6	0	0	0	1
A330033J07Rik	32	27	4	15	30	30	19	4	11
A330035P11Rik	29	38	25	45	34	65	53	43	65
A330040F15Rik	1	9	0	7	2	0	0	5	6
A330041J22Rik	14	14	10	10	14	11	40	39	34
A330048O09Rik	7	5	3	9	2	12	8	7	14
A330049N07Rik	6	6	12	3	12	21	2	7	2
A330069E16Rik	26	24	22	15	7	17	29	41	25
A330069K06Rik	2	1	6	3	2	1	0	1	1
A330074K22Rik	994	1032	959	1014	1041	967	1093	1112	1085
A330076C08Rik	0	0	0	0	1	0	0	0	1
A330076H08Rik	142	66	78	86	69	116	64	122	118
A330093E20Rik	0	0	1	0	1	1	0	0	0
A330094K24Rik	1082	1037	1008	1355	1415	1396	1653	1543	1516
A330102I10Rik	9	32	23	83	36	35	58	58	46
A3galt2	174	140	166	148	65	127	121	170	115
A430005L14Rik	738	829	705	751	912	767	814	884	669
A430010J10Rik	5	1	14	4	9	6	3	7	10
A430018G15Rik	119	68	51	89	141	149	116	95	150
A430027H14Rik	1	4	1	10	6	0	0	5	0
A430033K04Rik	746	767	791	782	811	877	840	912	911
A430035B10Rik	338	336	518	465	423	397	481	514	500
A430046D13Rik	453	450	454	457	497	490	503	534	542
A430048G15Rik	2	4	0	0	4	1	0	0	0
A430057M04Rik	15	9	8	20	7	16	7	2	3
A430078I02Rik	1	4	0	6	7	0	16	2	7
A430088P11Rik	0	1	8	6	0	4	6	0	0
A430093F15Rik	0	2	14	5	10	3	17	8	9
A430102A20Rik	0	0	0	0	1	0	0	0	0
A430105J06Rik	113	118	111	178	192	160	206	238	213
A430108G06Rik	23	26	9	11	7	10	12	27	7
A4galt	205	183	151	294	305	324	180	204	224
A530001N23Rik	14	10	6	18	5	12	0	18	7
A530010L16Rik	0	0	0	0	0	0	0	0	0
A530013C23Rik	5	6	8	13	11	18	14	6	7
A530016L24Rik	13	13	2	5	12	32	1	1	2
A530020G20Rik	12	7	8	1	12	6	0	4	4
A530032D15Rik	0	0	1	1	0	5	0	0	0
A530040E14Rik	1	0	0	0	4	0	0	0	0
A530046M15Rik	0	0	0	0	0	0	0	0	0
A530058N18Rik	397	369	571	616	530	525	576	660	595
A530064D06Rik	0	0	0	1	1	7	2	0	4
A530065N20Rik	4	2	0	8	0	0	2	1	9
A530072M11Rik	31	46	27	54	45	28	53	34	27
A530088E08Rik	0	0	0	0	0	0	0	0	0
A530095I07Rik	1	7	14	0	7	10	1	1	3
A630001G21Rik	18	18	15	7	25	16	9	13	2
A630001O12Rik	0	0	0	0	1	0	0	0	0
A630012P03Rik	0	0	0	1	0	0	0	16	0
A630019I02Rik	1	13	1	8	6	4	0	0	3
A630023A22Rik	0	0	0	0	0	6	0	0	0
A630023P12Rik	18	8	6	1	2	9	5	5	10
A630026N12Rik	258	247	513	334	237	256	297	463	339
A630034I12Rik	196	199	171	203	169	139	154	162	141
A630039O03Rik	14	8	20	19	7	14	8	18	15
A630066F11Rik	39	25	42	38	55	29	33	18	38
A630072L19Rik	0	0	4	1	0	8	2	1	1
A630072M18Rik	235	245	218	309	248	236	282	305	279
A630075F10Rik	0	0	0	1	0	4	0	0	0
A630076J17Rik	0	0	0	0	4	2	0	0	1
A630077J23Rik	5	1	8	4	15	0	4	8	0
A630089N07Rik	85	81	143	107	95	83	102	141	117
A630095N17Rik	1	0	0	1	0	0	0	1	4
A730006G06Rik	2	0	1	0	0	1	2	2	12
A730013G03Rik	1	2	1	0	0	0	6	0	2
A730017L22Rik	122	115	174	164	151	141	143	161	154
A730020E08Rik	54	20	85	50	51	73	81	98	47
A730020M07Rik	6	11	33	5	10	36	9	16	9
A730032A03Rik	0	0	0	0	1	1	5	0	0
A730035I17Rik	29	34	34	28	31	16	34	48	46
A730036I17Rik	62	37	54	43	38	39	41	40	52
A730043L09Rik	0	0	4	0	1	0	1	0	0
A730046J19Rik	662	693	648	693	711	682	621	696	714
A730049H05Rik	10	13	7	3	12	13	4	17	7
A730049N16Rik	0	0	1	1	0	0	0	0	0
A730056A06Rik	35	29	31	38	25	45	12	37	19
A730060N03Rik	66	50	45	53	44	47	78	56	34
A730063M14Rik	70	39	24	86	92	29	59	81	73
A730081D07Rik	46	59	39	85	62	69	56	47	80
A730085K08Rik	5	6	14	0	4	0	3	4	1
A730090N16Rik	0	1	0	9	0	0	1	5	4
A730094K22Rik	19	14	38	15	10	2	13	21	11
A730098A19Rik	4	0	2	6	1	1	8	3	16
A830005F24Rik	36	25	25	22	30	35	43	31	24
A830009L08Rik	9	3	8	16	1	7	3	7	1
A830011K09Rik	0	0	0	0	0	0	0	0	1
A830012C17Rik	0	0	5	0	0	1	0	0	0
A830018L16Rik	46	62	45	29	38	64	28	48	61
A830019L24Rik	0	1	0	0	0	0	0	0	0
A830019P07Rik	55	31	81	43	69	53	34	33	22
A830021F12Rik	3	12	11	19	9	4	26	3	22
A830021M18Rik	29	20	14	4	17	32	18	33	10
A830035A12Rik	0	1	0	0	1	0	0	0	0
A830035O19Rik	9	21	11	15	9	22	23	28	18
A830036E02Rik	1299	1264	1320	1184	1378	1272	1242	1280	990
A830052D11Rik	14	30	17	59	46	28	69	47	29
A830082K12Rik	59	56	75	70	75	75	52	54	33
A830082N09Rik	431	361	525	539	391	448	401	570	542
A830092H15Rik	31	51	37	27	52	44	45	61	52
A930001A20Rik	58	66	60	35	36	63	37	45	65
A930001C03Rik	16	40	26	29	24	28	15	18	19
A930002C04Rik	20	1	1	10	7	12	9	24	5
A930003A15Rik	1150	1140	1078	1168	1152	1069	1493	1390	1226
A930003O13Rik	233	324	229	321	375	285	419	408	386
A930004D18Rik	638	649	586	737	821	762	969	883	841
A930005G22Rik	189	207	177	269	306	340	411	448	359
A930005H10Rik	241	213	228	146	184	132	193	197	148
A930006I01Rik	1090	1217	1173	1417	1318	1422	1625	1772	1735
A930006K02Rik	23	30	7	50	30	37	44	37	26
A930007A09Rik	152	141	160	120	139	114	173	125	137
A930007I19Rik	62	55	54	48	119	68	105	81	53
A930009A15Rik	110	73	80	113	78	87	84	139	119
A930011G23Rik	66	79	33	41	43	62	77	77	60
A930012L18Rik	48	42	48	47	34	71	37	39	24
A930013F10Rik	384	423	398	403	400	432	538	514	504
A930014E01Rik	0	0	1	0	0	1	0	0	6
A930015D03Rik	132	127	58	46	48	66	47	56	86
A930016O22Rik	270	230	204	200	231	242	236	232	216
A930017K11Rik	196	172	206	242	275	209	237	202	150
A930018O16Rik	0	11	19	5	16	17	20	2	13
A930018P22Rik	13	19	26	22	39	35	36	23	33
A930019D19Rik	11	0	1	5	5	10	5	4	0
A930024E05Rik	337	365	375	350	377	417	463	455	453
A930027H12Rik	35	25	20	38	46	31	49	31	38
A930028N01Rik	28	21	3	30	32	43	47	38	11
A930031H19Rik	3	17	12	3	9	2	14	27	26
A930033C23Rik	659	701	553	522	750	639	788	711	686
A930033H14Rik	395	339	292	613	578	584	666	675	634
A930035F09Rik	4	5	2	0	16	11	1	1	0
A930037H05Rik	100	88	78	187	112	171	229	146	224
A930038B10Rik	20	13	19	34	30	38	33	35	40
A930041C12Rik	111	117	92	137	158	115	141	144	133
AA386476	124	87	134	69	118	88	118	129	90
AA387200	7	1	13	12	7	4	1	10	0
AA387883	0	1	0	0	10	1	2	2	0
AA388235	187	158	214	172	197	218	186	194	191
AA414768	175	212	214	304	302	240	202	258	240
AA465934	119	86	69	85	100	62	139	120	76
AA467197	346	466	406	311	285	319	299	272	289
AA543186	13	19	33	11	23	22	21	47	33
AA986860	4088	4183	3617	3479	3719	3843	3726	3736	3578
AAdacl4fm3	0	0	0	0	0	0	1	0	6
AB010352	523	540	810	624	602	501	481	806	721
AB124611	16	27	17	34	19	30	45	19	20
AF067063	0	4	1	0	1	0	1	2	0
AI115009	0	1	1	0	9	8	0	0	0
AI182371	10	8	13	11	12	7	2	9	11
AI197445	31	36	49	64	55	44	55	46	59
AI225912	40	69	53	52	41	51	24	51	19
AI314278	0	1	0	0	0	10	0	0	1
AI413582	540	493	376	598	624	500	601	607	534
AI429214	129	153	150	165	179	161	188	159	213
AI450353	92	95	76	94	94	124	127	90	82
AI463170	38	32	52	18	47	41	50	39	57
AI463229	0	0	0	0	0	0	0	0	0
AI467606	78	73	108	104	162	150	130	84	135
AI504432	264	182	533	240	177	205	133	309	275
AI506816	4	1	2	0	3	4	2	9	1
AI507597	1	0	0	1	0	0	1	2	0
AI593442	675	622	1081	858	855	683	758	966	867
AI597479	1342	1217	1606	1530	1589	1444	1521	1540	1410
AI661453	22092	22281	19775	17603	18201	18477	21036	19394	19157
AI662270	15	20	9	21	29	20	17	17	12
AI837181	1678	1819	1446	1519	1567	1689	1685	1476	1645
AI839979	17	19	28	27	52	21	17	28	38
AI847159	2218	2188	1985	2064	2192	2140	2937	2912	2781
AI987944	250	239	395	302	221	217	206	309	321
ATP6	500	464	720	397	328	301	267	455	421
ATP8	25	7	10	13	5	8	3	20	10
AU018091	6	5	5	3	8	13	11	14	10
AU019990	0	0	0	0	0	0	5	0	0
AU020206	138	78	91	116	121	72	92	110	127
AU021063	0	0	0	0	2	0	0	2	0
AU021092	80	49	38	86	67	120	59	38	53
AU022252	1274	1456	1160	1421	1558	1390	1550	1505	1380
AU022754	20	28	22	5	14	10	10	7	4
AU022793	6	9	12	0	3	11	2	2	6
AU023762	0	2	0	0	0	0	0	0	0
AU040320	2531	2667	2209	2829	2714	2968	3388	3187	3124
AU040972	11	4	9	0	6	13	2	1	7
AU041133	101	58	259	227	162	142	74	208	206
AU041480	1	1	0	0	0	0	2	0	1
AV039307	10	12	3	10	14	23	17	16	22
AV051173	8	1	1	2	6	1	6	4	10
AV099323	25	31	47	21	50	37	75	76	63
AV320801	1	0	0	0	0	0	0	0	0
AW011738	441	427	369	420	412	406	536	513	378
AW046200	112	86	120	127	121	138	165	94	156
AW047730	42	43	41	109	61	66	92	85	76
AW112010	42	18	47	56	52	61	28	48	51
AW121686	4	5	1	2	0	2	1	2	0
AW146154	208	155	310	208	150	166	115	209	200
AW209491	632	677	602	639	690	648	806	737	775
AW495222	10	26	8	8	11	18	15	13	13
AW549542	26	44	72	38	67	37	31	45	42
AW549877	3010	3064	4561	3906	2958	3060	2751	3830	4055
AW551984	19	35	38	70	97	71	36	16	24
AW554918	626	590	775	748	638	690	678	670	673
AW822252	0	4	9	11	9	11	10	2	6
AY036118	12	21	6	20	17	24	10	14	14
AY074887	0	0	0	0	0	0	0	0	0
AY358078	7	0	4	1	0	0	0	0	4
Aaas	694	693	509	518	561	619	661	691	618
Aacs	2753	2923	2567	2397	2754	2736	2873	2666	2531
Aadac	32	58	38	21	31	38	22	11	38
Aadacl2	9	15	33	12	5	3	14	4	11
Aadacl2fm1	0	0	0	0	0	0	0	0	0
Aadacl2fm2	0	0	0	0	0	0	0	0	0
Aadacl4	0	0	0	0	0	0	0	0	0
Aadat	2	1	7	0	4	0	0	8	4
Aagab	2394	2289	2301	2508	2602	2513	2370	2482	2459
Aak1	11956	12469	11586	13238	13284	13934	13749	14159	13807
Aamdc	554	486	604	597	691	664	565	628	559
Aamp	5948	5903	4980	5729	6421	5902	6237	5830	5590
Aanat	32	33	10	29	36	31	58	43	51
Aar2	1775	1670	1415	1646	1829	1637	1988	1754	1826
Aard	13	20	24	29	10	20	30	14	34
Aars	7006	7157	6083	6829	7310	7158	8014	7736	7264
Aars2	1277	1173	1082	1046	1016	1100	1276	1276	1178
Aarsd1	1294	1318	970	1215	1165	1260	1461	1313	1319
Aasdh	730	780	694	677	820	907	898	917	894
Aasdhppt	695	612	955	634	526	572	511	650	726
Aass	273	287	326	344	423	309	255	385	322
Aatf	591	730	596	618	676	626	667	532	631
Aatk	3956	4076	3645	3481	3821	3822	4273	3813	3929
Abat	4395	4561	4088	5182	4960	5059	4836	4934	4640
Abca1	2534	2592	2895	2155	2184	2146	1934	2103	1958
Abca12	6	7	15	0	0	2	0	7	1
Abca13	356	340	326	296	300	338	384	474	423
Abca14	0	0	0	0	0	0	0	1	0
Abca16	0	0	1	6	3	4	13	1	0
Abca17	0	0	5	6	0	2	12	2	0
Abca2	5845	6043	5163	5062	5329	5282	5629	5038	5255
Abca3	3723	3808	3343	3330	3808	3864	4084	3951	3832
Abca4	44185	44022	39292	35917	37676	38191	51390	48437	46369
Abca5	1713	1736	2152	2030	1783	1867	1672	1944	1911
Abca6	372	390	465	528	542	451	347	414	460
Abca7	3552	3745	3198	2467	2595	2555	3172	3153	3044
Abca8a	4238	4425	4935	6864	5795	6282	5318	5973	5830
Abca8b	908	893	1126	1169	1261	1302	1168	1201	1311
Abca9	344	337	371	606	458	594	186	286	178
Abcb10	1349	1348	1307	1429	1337	1488	1353	1414	1363
Abcb11	20	31	44	18	28	34	20	52	52
Abcb1a	868	854	812	999	1091	971	795	810	912
Abcb1b	155	204	103	219	143	221	93	120	103
Abcb4	418	414	385	392	263	308	369	315	326
Abcb5	0	0	0	0	0	0	0	0	0
Abcb6	909	760	763	707	911	807	964	1016	875
Abcb7	1291	1287	1917	1556	1363	1429	1095	1391	1376
Abcb8	1638	1527	1299	1439	1599	1565	1678	1459	1409
Abcb9	790	912	770	901	961	1009	1017	886	889
Abcc1	2277	2337	2050	2063	2326	2140	2168	2378	2167
Abcc10	708	791	577	812	773	828	882	882	836
Abcc12	1	4	7	2	0	3	2	4	0
Abcc2	5	5	13	27	26	43	6	3	13
Abcc3	41	32	26	51	76	75	23	18	48
Abcc4	2305	2507	2296	2737	2769	2900	2258	2239	2402
Abcc5	4652	4676	4069	4386	4385	4477	4646	4567	4688
Abcc6	83	101	99	22	18	29	37	29	40
Abcc8	441	531	428	415	498	421	413	374	449
Abcc9	653	700	646	807	808	807	520	535	423
Abcd1	422	563	402	583	589	588	600	479	437
Abcd2	1014	912	1092	1016	1087	917	885	874	992
Abcd3	4023	4006	4476	4677	4286	4396	3802	4246	3886
Abcd4	688	549	545	568	655	561	819	595	560
Abce1	2305	2350	2652	2576	2435	2292	1872	2305	2294
Abcf1	5260	5561	4432	4827	5210	5010	5375	5073	5214
Abcf2	3545	3384	3087	3239	3402	3227	3494	3429	3218
Abcf3	2678	2872	2378	2306	2842	2616	2781	2572	2636
Abcg1	5074	5253	4939	4095	4686	4376	5103	5048	4903
Abcg2	678	694	725	793	781	755	604	640	749
Abcg3	2	12	6	8	12	9	8	1	18
Abcg4	4543	4623	4143	3858	4266	4244	5436	4723	4823
Abcg5	11	12	12	24	22	21	11	15	10
Abcg8	1	9	6	9	22	10	9	10	14
Abhd10	856	824	918	966	880	893	823	996	966
Abhd11	895	862	770	903	930	842	916	940	868
Abhd11os	49	70	40	48	81	64	92	51	40
Abhd12	5135	5066	4688	5363	5892	5600	5585	5207	5258
Abhd12b	23	35	20	48	49	25	51	45	41
Abhd13	1495	1474	1910	1764	1639	1683	1394	1505	1592
Abhd14a	1231	1287	1087	1453	1507	1417	1865	1749	1767
Abhd14b	1504	1757	1390	1495	1662	1622	1767	1564	1576
Abhd15	16	35	27	26	29	18	26	30	22
Abhd16a	2790	2692	2251	2920	2842	2925	2937	2878	2783
Abhd17a	2910	3079	2591	2725	3225	3193	3251	3101	2967
Abhd17b	1187	1151	1572	1248	1215	1050	1112	1209	1280
Abhd17c	1259	1380	1494	1262	1271	1343	1271	1276	1178
Abhd18	523	537	556	578	475	512	503	570	564
Abhd2	4420	4494	4338	6661	6840	7010	5665	5363	5243
Abhd3	669	595	609	553	572	493	678	553	576
Abhd4	3519	3416	3046	3932	4260	4331	4129	3667	3669
Abhd5	1348	1368	1505	1758	1553	1557	1452	1372	1412
Abhd6	1219	1381	1150	1306	1346	1198	1423	1301	1239
Abhd8	7219	7116	5948	6413	6516	6987	8109	7128	6949
Abi1	2994	2957	4288	3269	3035	3020	2631	2956	2964
Abi2	2259	2157	2499	2313	1954	1995	1814	2344	2429
Abi3	197	194	137	176	138	170	162	160	138
Abi3bp	1008	946	1028	1618	1464	1540	824	934	896
Abitram	771	697	726	726	799	719	765	728	802
Abl1	3819	3873	3263	3822	4265	4229	3799	3639	3355
Abl2	3303	3364	2985	3277	3443	2975	3196	3252	3229
Ablim1	19314	19154	18297	18105	18764	18800	19173	19002	18005
Ablim2	1247	1175	958	942	995	1256	1156	1117	1134
Ablim3	561	641	467	463	513	598	522	498	399
Abo	0	6	0	1	0	1	0	0	0
Abr	5331	5403	4637	4996	5286	5013	4828	4603	4728
Abra	475	594	501	323	288	328	147	182	159
Abracl	275	243	417	336	299	288	191	272	305
Abraxas1	305	299	304	321	312	257	316	298	362
Abraxas2	818	961	971	989	952	917	835	980	850
Abt1	447	463	385	432	469	467	535	453	434
Abtb1	1424	1480	1260	1454	1446	1627	1416	1564	1378
Abtb2	708	735	473	601	547	617	597	479	494
Acaa1a	2692	3026	2450	3044	3222	2885	3408	3338	3048
Acaa1b	16	10	6	18	20	19	9	24	25
Acaa2	3348	3215	2865	2794	3104	2748	2530	2263	2369
Acaca	4404	4419	4127	4100	4521	4540	4257	4367	4134
Acacb	1636	1594	1324	1143	981	1152	864	785	720
Acad10	383	333	290	454	368	412	410	366	391
Acad11	1270	1347	1196	1604	1485	1539	1528	1589	1581
Acad12	190	226	160	251	265	286	225	208	200
Acad8	1698	1614	1509	1620	1593	1704	1721	1692	1421
Acad9	1826	1745	1498	2047	2116	2024	1919	1822	1813
Acadl	3260	3361	3240	2519	2653	2943	2209	2330	2387
Acadm	6063	6515	6376	5738	5937	5572	5236	4972	5297
Acads	784	759	638	600	654	577	482	475	493
Acadsb	2221	2107	2344	2506	2404	2258	2136	2224	1973
Acadvl	6309	6359	5329	5506	5866	5549	5958	5864	5221
Acan	8	3	13	3	15	5	20	3	7
Acap1	10	15	6	23	22	44	8	26	36
Acap2	3106	3191	3673	3582	3520	3451	3003	3105	3001
Acap3	1934	1994	1846	1987	2088	2231	2201	2170	1876
Acat1	2546	2644	2232	2717	2785	2565	2259	2192	2276
Acat2	1222	1501	1219	1260	1392	1256	1375	1337	1313
Acat3	80	65	45	55	72	47	49	52	46
Acbd3	2260	2578	2541	2474	2878	2567	2827	2663	2524
Acbd5	2153	1996	2780	2078	2117	2090	2006	2277	2240
Acbd6	1195	1375	1099	1313	1290	1183	1226	1250	1245
Acbd7	34	52	39	18	19	10	28	26	27
Accs	219	272	152	135	246	262	278	221	203
Accsl	26	17	14	19	2	14	6	4	16
Acd	1262	993	1074	1051	1132	1168	1204	1172	1172
Ace	883	1025	900	1480	1508	1512	728	822	736
Ace2	186	164	192	132	129	155	91	149	101
Ace3	0	0	0	0	1	1	1	0	0
Acer1	4	0	3	1	2	1	0	2	2
Acer2	1105	1200	1230	1487	1471	1247	1314	1270	1178
Acer3	1185	1304	2049	1665	1340	1431	993	1372	1172
Ache	2298	2287	2141	2262	2515	2533	2807	2695	2509
Acin1	9877	9941	8879	8525	8870	9154	10062	9861	9383
Ackr2	18	11	7	11	26	26	4	22	7
Ackr3	667	681	592	760	858	889	761	718	623
Ackr4	10	15	26	47	26	52	32	23	47
Acly	14314	13978	13199	13692	14756	14160	14927	14084	14200
Acmsd	0	0	0	0	0	0	0	10	0
Acnat1	45	22	83	37	30	29	34	27	35
Acnat2	0	0	5	6	0	0	0	0	0
Aco1	2280	2363	2066	2441	2376	2314	2464	2567	2338
Aco2	13566	13808	11817	12104	13198	12851	12182	11539	11247
Acod1	0	0	1	0	9	0	1	1	0
Acot1	219	232	209	116	159	150	136	111	102
Acot10	0	0	2	2	0	0	1	2	3
Acot11	1717	1795	1445	1853	1780	1886	1906	1574	1726
Acot12	6	17	10	2	11	2	14	13	3
Acot13	985	996	773	844	989	958	847	883	875
Acot2	291	335	263	195	202	186	198	191	141
Acot3	0	19	0	5	6	2	2	7	1
Acot4	9	11	14	4	12	14	6	19	22
Acot5	0	0	4	0	0	0	1	0	0
Acot6	144	143	168	157	251	241	214	153	129
Acot7	2484	2463	2306	2755	3179	2877	2961	2874	2955
Acot8	419	469	472	499	467	490	581	573	548
Acot9	963	1101	967	949	794	903	684	863	948
Acox1	7075	7032	6427	7188	7387	7117	7068	6713	6915
Acox2	0	12	0	1	12	27	6	4	14
Acox3	1568	1454	1345	1541	1728	1511	1637	1498	1494
Acoxl	53	88	55	119	133	89	119	137	134
Acp1	1310	1257	1304	1423	1393	1210	1382	1299	1288
Acp2	2003	1753	1592	2163	2356	2086	2176	2151	1929
Acp4	0	0	0	0	0	0	0	2	0
Acp5	360	452	310	339	414	437	309	324	246
Acp6	783	840	662	701	662	683	858	620	751
Acp7	0	6	2	1	1	6	0	0	5
Acpp	1912	2117	2060	1928	2144	2073	1727	1877	1815
Acr	16	7	9	4	14	6	4	22	6
Acrbp	445	505	425	347	478	387	591	499	514
Acsbg1	291	276	341	233	255	243	276	299	178
Acsbg2	0	0	0	0	6	0	0	0	0
Acsbg3	3	1	0	2	1	0	0	0	4
Acsf2	653	631	600	711	757	784	605	539	516
Acsf3	689	727	631	764	803	800	914	893	703
Acsl1	8397	8379	7973	8427	9264	8717	8175	7967	7685
Acsl3	9554	9880	9373	8847	8443	8571	9057	9453	9522
Acsl4	1103	1036	1674	1228	1169	1085	845	1070	1067
Acsl5	2972	3104	2796	2598	2731	2781	2541	2606	2340
Acsl6	7472	7425	7926	7686	8042	7771	8306	8218	8126
Acsm1	2414	2499	2233	2409	2782	2638	2125	2241	2228
Acsm2	22	19	11	18	41	20	6	15	21
Acsm3	11	13	13	10	9	28	0	0	6
Acsm5	29	13	24	19	22	23	20	14	8
Acss1	364	364	281	367	399	318	258	229	216
Acss2	2345	2354	2153	2079	2237	2179	2359	2383	2147
Acss2os	0	0	2	0	10	1	0	2	0
Acss3	184	143	231	176	185	142	141	116	133
Acta1	23968	24457	21838	23234	24771	24394	16218	14901	14830
Acta2	3102	3194	2725	4356	4848	4509	2765	2667	2704
Actb	36239	36662	32152	34627	38310	37067	34792	33791	32121
Actbl2	1	1	5	7	5	7	4	13	12
Actc1	4248	4362	3915	1733	2039	1836	1417	1320	1384
Actg1	31962	33393	28882	33212	36755	36115	34216	32394	31825
Actg2	91	77	38	108	145	124	93	62	64
Actl10	14	0	0	0	0	4	0	0	0
Actl11	0	0	0	0	0	0	1	0	1
Actl6a	1633	1609	1484	1529	1670	1599	1906	1755	1627
Actl6b	492	623	539	567	640	600	667	618	623
Actl7b	0	1	0	0	0	0	0	0	0
Actl9	0	1	0	0	0	0	3	0	0
Actn1	2332	2420	2117	2299	2484	2501	1980	2090	2059
Actn2	3611	3742	3176	2901	3204	2895	2298	1986	1913
Actn3	3399	3768	3044	4085	4632	4401	2492	2426	2521
Actn4	48244	48858	43289	42113	45045	44258	45365	42813	41301
Actr10	3548	3724	3407	3443	3752	3491	3735	3611	3615
Actr1a	8989	9371	8401	8472	9090	8562	9430	8735	8191
Actr1b	5931	6009	4931	5501	6216	5686	6288	5952	5529
Actr2	5829	5925	6681	6115	5995	5980	5028	5829	5496
Actr3	8127	7744	8670	8492	8186	8226	7797	7771	7845
Actr3b	877	855	844	694	816	889	831	797	815
Actr5	479	497	502	464	447	485	545	532	532
Actr6	400	334	409	435	385	377	452	524	509
Actr8	1568	1759	1501	1872	1636	1825	1886	1690	1492
Actrt3	16	16	14	42	8	9	18	17	10
Acvr1	820	695	748	935	982	834	724	636	722
Acvr1b	4306	4614	4192	4351	4613	4950	4837	4770	4472
Acvr1c	12	7	1	5	8	1	2	1	4
Acvr2a	1096	1110	1568	1219	986	1111	859	1177	1123
Acvr2b	2713	3092	2735	2939	2990	2888	3573	3470	3335
Acvrl1	771	877	723	1016	1157	1009	720	734	677
Acy1	438	405	337	376	442	408	459	463	489
Acy3	153	130	92	136	153	119	146	146	115
Acyp1	304	348	269	385	396	380	445	531	457
Acyp2	298	363	324	309	410	382	294	340	289
Ada	26	6	14	11	14	29	22	18	23
Adad1	0	0	7	0	0	1	0	0	0
Adad2	6	0	0	14	1	1	4	1	0
Adal	1501	1645	1854	1794	1855	1782	1897	1988	2080
Adam10	2963	2940	3574	3012	2798	2782	2289	2751	2440
Adam11	1949	1916	1826	1669	1609	1646	2099	1801	1831
Adam12	28	42	24	53	34	41	42	40	46
Adam15	3768	3826	3421	4058	4325	4094	3756	3696	3384
Adam17	2121	1995	1990	1976	1928	1894	1693	1844	1722
Adam18	1	0	0	0	0	0	0	8	0
Adam19	149	164	107	160	205	221	195	181	129
Adam1a	535	423	491	605	602	600	769	726	640
Adam1b	0	0	1	0	0	1	1	6	0
Adam2	0	1	0	0	0	0	0	1	0
Adam21	2	12	15	3	33	8	4	6	2
Adam22	1738	1640	1715	1799	1859	1876	1721	1848	1962
Adam23	831	874	772	901	856	725	756	802	810
Adam26a	0	0	6	0	0	0	0	0	0
Adam28	907	897	913	694	814	685	590	636	636
Adam3	10	4	0	4	0	4	1	5	4
Adam30	0	0	0	0	0	0	0	0	0
Adam32	22	27	47	20	21	27	50	31	63
Adam33	81	84	99	144	151	158	93	109	85
Adam4	7	14	15	17	18	21	14	24	11
Adam5	18	5	4	2	10	4	1	4	7
Adam6a	0	0	0	1	0	0	0	0	0
Adam7	16	12	15	13	20	56	38	23	45
Adam8	228	224	217	197	291	250	256	288	260
Adam9	4874	4933	5454	4209	4132	4103	4291	4331	4245
Adamdec1	96	120	92	57	70	58	34	42	73
Adamts1	1312	1452	1456	1815	2270	1973	1421	1423	1344
Adamts10	1483	1360	1194	1367	1450	1416	1295	1408	1167
Adamts12	7	22	20	22	24	40	13	11	24
Adamts13	0	1	0	0	1	1	0	2	0
Adamts14	12	18	18	12	1	5	10	3	1
Adamts15	125	145	76	125	96	165	120	144	100
Adamts16	46	72	43	117	129	144	124	57	112
Adamts17	73	96	58	76	59	72	58	91	73
Adamts18	631	504	551	345	254	381	362	378	380
Adamts19	15	12	8	8	29	25	16	18	15
Adamts2	269	258	254	564	593	552	153	168	154
Adamts20	65	47	41	52	50	36	23	33	36
Adamts3	1689	1782	1734	1337	1223	1340	1764	1920	1804
Adamts4	222	221	175	183	203	137	150	185	114
Adamts5	782	719	820	820	884	761	702	819	672
Adamts6	163	83	140	107	125	147	140	91	86
Adamts7	74	53	47	46	41	44	36	69	47
Adamts8	27	16	20	27	34	17	42	13	38
Adamts9	185	195	174	224	169	193	111	107	104
Adamtsl1	923	869	730	1087	1194	929	867	857	812
Adamtsl2	266	267	217	318	266	310	285	265	238
Adamtsl3	203	239	181	408	414	380	183	156	186
Adamtsl4	1880	1731	1641	1562	1659	1657	1454	1371	1297
Adamtsl5	1042	1212	963	1434	1550	1560	1293	1169	1114
Adap1	1214	1156	1124	1196	1052	1175	1171	1162	1149
Adap2	121	104	108	138	160	150	96	93	95
Adar	4692	4303	4092	4950	4970	5311	5328	4918	4920
Adarb1	8451	8659	7807	9037	9242	9563	9049	8634	8391
Adarb2	195	244	176	153	209	163	179	134	238
Adat1	282	347	327	301	274	280	419	351	330
Adat2	171	186	120	178	212	191	196	188	160
Adat3	154	161	148	152	84	160	203	128	125
Adck1	728	671	676	858	843	921	882	783	716
Adck2	960	985	745	981	911	1067	1026	1045	982
Adck5	540	575	520	546	572	522	681	585	635
Adcy1	12137	12465	11122	13042	13274	13812	14162	13634	13752
Adcy10	21	8	7	0	10	10	3	6	4
Adcy2	2350	2686	2183	2685	2746	2656	2626	2588	2646
Adcy3	527	496	485	492	712	653	539	524	515
Adcy4	215	300	196	240	277	256	196	143	164
Adcy5	1660	1719	1528	1697	1758	1635	1849	1640	1616
Adcy6	7437	7369	6439	6199	6572	6567	7654	7390	6948
Adcy7	154	136	197	476	552	499	180	146	216
Adcy8	488	448	388	523	514	531	435	503	497
Adcy9	1087	1191	1038	1244	1325	1219	1186	1167	1030
Adcyap1	89	112	84	134	124	127	104	125	120
Adcyap1r1	392	434	296	547	542	588	405	436	350
Add1	17867	18123	15826	17959	18672	17963	18172	17618	17190
Add2	2671	2689	2648	2480	2557	2711	2706	2537	2494
Add3	6662	6802	6622	6853	7021	6773	6840	6863	6436
Adgb	51	65	37	136	107	131	28	45	58
Adgra1	826	891	783	777	841	853	877	875	879
Adgra2	2215	2330	1833	2500	2500	2718	2225	2053	2181
Adgra3	984	902	941	1417	1317	1401	986	931	1013
Adgrb1	3490	3705	3174	2799	3310	3286	3371	3463	3399
Adgrb2	1396	1459	1221	1386	1337	1371	1592	1581	1452
Adgrb3	1059	1003	946	1062	1133	1100	967	1027	1075
Adgrd1	94	61	56	83	72	81	19	35	25
Adgre1	90	108	87	234	207	236	52	83	79
Adgre4	0	0	1	3	5	7	2	8	1
Adgre5	663	588	555	885	970	932	447	501	538
Adgrf1	1280	1379	1139	1274	1440	1391	1209	1309	1118
Adgrf2	120	159	136	68	94	105	145	118	137
Adgrf3	1	0	0	0	0	0	0	1	0
Adgrf4	753	707	648	635	596	618	559	575	564
Adgrf5	2571	2823	2297	1916	1798	2077	1416	1555	1564
Adgrg1	1396	1420	1275	1077	1190	1132	1229	1093	1021
Adgrg2	66	61	85	73	52	31	59	30	66
Adgrg3	27	38	31	45	27	44	10	17	33
Adgrg5	9	5	1	1	2	5	7	0	2
Adgrg6	382	316	279	549	515	531	273	322	295
Adgrg7	0	5	1	1	0	0	0	0	0
Adgrl1	6016	6292	5705	5872	6079	5987	6262	6234	5770
Adgrl2	2774	3179	2748	2967	3205	3205	3083	2996	2784
Adgrl3	1345	1411	1436	1766	1576	1506	1438	1404	1570
Adgrl4	452	431	647	572	433	485	313	375	383
Adgrv1	4691	4943	4425	5026	5211	5666	6416	6397	6329
Adh1	14184	14451	12254	15904	17090	16144	13758	13655	13152
Adh4	0	0	4	0	0	0	0	0	0
Adh5	2317	2302	1983	2576	2675	2610	2578	2524	2336
Adh6a	391	407	401	433	536	429	307	344	337
Adh6b	412	446	446	308	353	405	348	306	279
Adh7	11922	11655	11774	14786	15184	14193	12201	12315	11177
Adhfe1	297	402	376	279	381	381	303	358	335
Adi1	912	868	924	1032	865	950	753	847	896
Adig	16	8	8	18	20	19	3	0	4
Adipoq	43	76	55	169	99	92	2	6	1
Adipor1	25835	26636	23359	24863	26395	25592	27463	26022	26083
Adipor2	4384	4630	4065	4111	4444	4361	3920	4275	3863
Adk	959	1025	863	1098	1073	995	814	862	772
Adm	107	80	80	132	123	119	111	91	82
Adm2	13	2	8	10	23	3	15	8	14
Adnp	308	322	293	345	319	369	339	307	320
Adnp2	1673	1569	1606	2014	2085	1845	1977	2005	1866
Ado	1434	1489	1769	1659	1449	1414	1351	1477	1627
Adora1	1975	2278	1965	2152	2382	2358	2286	2134	2345
Adora2a	29	58	43	43	44	73	35	37	59
Adora2b	280	340	284	297	388	402	318	310	342
Adora3	0	1	0	0	0	0	0	1	1
Adpgk	771	763	638	708	910	856	897	956	745
Adprh	2667	2432	2381	2620	2591	2624	2738	2842	2832
Adprhl1	82	82	49	63	63	53	64	48	69
Adprhl2	1141	1297	1021	1109	1137	1212	1346	1203	1188
Adprm	348	427	421	424	400	476	418	473	443
Adra1a	105	130	78	173	137	169	149	105	127
Adra1b	93	143	116	138	107	127	130	132	133
Adra1d	203	205	192	186	160	221	236	182	197
Adra2a	788	857	767	806	799	743	837	900	797
Adra2b	16	25	54	23	27	28	17	39	11
Adra2c	573	636	499	555	645	664	667	651	721
Adrb1	962	1011	984	1128	1056	1118	1248	1176	1093
Adrb2	1177	1179	1321	1697	1446	1627	1128	1100	1058
Adrb3	50	55	43	47	40	56	64	37	40
Adrm1	2650	2661	2280	2241	2267	2410	2494	2377	2274
Adsl	1604	1515	1219	1567	1627	1839	1692	1672	1606
Adss	4597	4515	6096	4935	3982	4143	3758	4449	4851
Adssl1	2134	2247	1758	2093	2204	2194	1685	1637	1472
Adtrp	888	835	830	1236	1170	1216	1034	1162	1048
Aebp1	1900	1910	2028	3934	4046	4079	1829	1621	1550
Aebp2	3127	3230	3421	2883	3014	2973	2630	2876	2683
Aen	747	716	627	691	686	743	668	641	542
Afap1	1071	1144	1004	1289	1344	1320	1093	1148	1029
Afap1l1	736	761	621	559	694	590	549	564	450
Afap1l2	989	1065	943	1172	1197	1242	1020	1065	984
Afdn	8075	8102	7936	7927	7468	7596	7522	7442	7507
Aff1	9218	9960	8296	8940	9320	9370	10103	9570	9047
Aff2	225	212	311	344	308	285	255	248	243
Aff3	920	935	847	1059	1034	1175	873	794	800
Aff4	10018	10145	10655	11645	10413	10813	9669	9853	10255
Afg1l	578	544	476	616	683	589	625	641	535
Afg3l1	1894	1927	1767	2041	2182	2138	2148	1982	1843
Afg3l2	2563	2725	2252	2612	2578	2509	2646	2691	2492
Afm	4	5	1	3	2	1	5	2	10
Afmid	229	197	198	261	267	241	268	293	233
Afp	1	1	0	0	0	1	0	0	0
Aftph	3808	3822	3855	4075	3791	3762	3530	3828	3719
Aga	442	474	502	507	573	575	437	452	431
Agap1	7534	7505	7110	7900	7981	8037	8251	7869	7546
Agap2	2473	2442	2193	2374	2509	2554	2740	2529	2564
Agap3	5550	5800	5186	4973	5678	5520	5917	5131	5050
Agbl1	21	37	36	53	36	49	14	26	16
Agbl2	43	28	30	50	36	34	18	29	21
Agbl3	435	471	544	513	475	459	452	545	627
Agbl4	40	31	25	25	22	10	24	36	18
Agbl5	1188	1043	979	1268	1225	1252	1584	1391	1335
Ager	115	122	108	99	89	81	81	98	108
Agfg1	2543	2492	3024	2484	2402	2401	2496	2648	2523
Agfg2	3003	2855	2499	2797	2792	2837	2441	2383	2354
Aggf1	3652	3758	3718	3592	3833	3624	4058	4072	3778
Agk	478	487	408	517	527	512	518	537	502
Agl	2873	2676	2763	2627	2852	2619	2238	2296	2208
Agmat	5	1	3	1	1	0	1	1	1
Agmo	30	71	61	98	40	40	35	34	36
Ago1	3483	3387	3311	3321	3584	3636	3196	3360	2860
Ago2	2792	3081	2775	3356	3117	3495	2863	2873	2730
Ago3	1830	1863	2135	2249	1989	2124	2100	2313	2171
Ago4	711	715	633	830	751	786	726	797	760
Agpat1	2573	2455	2265	2874	3040	3177	3155	2831	2839
Agpat2	803	650	667	614	639	573	702	524	523
Agpat3	50151	51643	46241	46887	48990	49033	59395	57085	54313
Agpat4	306	329	300	384	407	420	348	376	324
Agpat5	1772	1977	2395	2161	2024	2073	1984	2427	2306
Agps	1776	1821	2183	1993	1898	1997	1815	1702	1833
Agr2	127	127	101	94	77	70	79	80	48
Agr3	0	0	1	0	1	0	0	0	0
Agrn	7131	6883	6147	6590	6952	6694	6840	5865	6113
Agrp	10	7	0	10	6	8	2	22	0
Agt	486	453	390	242	314	192	321	300	334
Agtpbp1	5214	5345	5205	5279	4872	5087	5721	5832	5985
Agtr1a	33	47	23	61	50	31	26	21	33
Agtr1b	0	0	1	0	1	1	0	4	4
Agtr2	196	135	156	124	115	119	77	38	83
Agtrap	2099	1986	1833	2504	2683	2508	2562	2617	2365
Agxt	0	1	0	2	0	0	0	0	0
Agxt2	0	0	0	0	0	0	0	0	0
Ahctf1	3513	3562	3558	3383	3567	3376	3083	3424	3345
Ahcy	1134	1258	1053	1270	1208	1206	1206	1244	1122
Ahcyl1	12188	12557	13209	10767	10651	10529	11699	11830	11916
Ahcyl2	3597	3629	3428	3462	3717	3694	3193	3098	2942
Ahdc1	3485	3241	3131	3436	3827	3483	3411	3069	3040
Ahi1	4353	4741	4746	4897	4867	4844	5657	5569	5163
Ahnak	28428	29233	26954	30351	30363	30175	22689	22598	22214
Ahnak2	3489	3638	3113	4134	4026	4170	3879	3452	3361
Ahr	1319	1232	1501	1133	1105	1181	1202	1250	1266
Ahrr	902	797	855	933	1004	1038	1371	1496	1323
Ahsa1	3091	3075	2710	2942	3173	3090	3156	3050	2975
Ahsa2	945	1082	929	913	874	929	812	962	1027
Ahsg	0	0	0	1	1	0	0	0	0
Ahsp	12	14	11	12	15	18	39	27	5
Aicda	0	0	0	0	0	1	0	0	0
Aida	1552	1504	1734	1624	1510	1493	1235	1449	1402
Aif1	28	13	22	39	47	55	40	43	49
Aif1l	3014	2968	2557	2615	2733	2717	2558	2466	2311
Aifm1	1108	1144	1082	1179	1133	1062	1248	1160	1108
Aifm2	708	749	746	825	881	877	825	731	670
Aifm3	218	301	260	194	265	179	267	231	274
Aig1	1146	1324	1183	1414	1498	1373	1412	1549	1587
Aim2	59	27	37	49	37	39	64	51	58
Aimp1	1615	1762	1493	1421	1654	1433	1472	1420	1352
Aimp2	592	565	404	476	642	610	546	528	520
Aip	2401	2489	2263	2532	2708	2649	2730	2486	2386
Aipl1	17852	17865	15504	15424	17055	16219	20976	19971	19490
Aire	0	2	3	0	10	1	5	3	7
Airn	72	67	72	68	76	62	94	75	128
Ajap1	247	266	201	201	186	250	259	272	202
Ajm1	1006	1099	818	834	927	831	1075	980	949
Ajuba	2498	2465	2165	2259	2265	2288	2313	2141	2218
Ak1	3811	4119	3561	3573	3972	3790	3050	2942	2668
Ak2	1726	1943	1681	1611	1798	1691	1723	1712	1740
Ak3	3970	3682	4140	4691	4589	4652	3570	3944	3757
Ak4	1438	1364	1264	1585	1720	1540	1498	1524	1358
Ak5	144	164	140	268	265	261	258	223	167
Ak6	232	226	250	204	310	186	189	193	192
Ak7	23	9	22	22	37	27	12	21	15
Ak8	20	2	9	10	19	1	3	10	9
Ak9	5	2	1	1	0	0	0	0	1
Akain1	535	516	453	495	532	450	426	571	472
Akap1	3484	3740	3244	2878	2971	2903	3214	3219	3052
Akap10	2493	2586	2689	2938	2724	2565	2767	2853	2725
Akap11	6228	6590	6531	6739	6361	6295	6245	6988	6920
Akap12	2780	2839	2589	2948	3014	3347	2433	2509	2435
Akap13	3695	3867	3402	3902	4044	3872	3349	3576	3412
Akap14	0	0	0	0	0	0	1	0	0
Akap17a	3744	3532	3238	3090	3322	3327	3781	3669	3393
Akap17b	992	924	1062	1081	887	1005	872	989	1039
Akap3	4	0	8	6	1	4	5	7	2
Akap5	92	121	129	102	111	98	80	60	70
Akap6	2535	2375	2389	2679	2575	2822	2851	2868	2635
Akap7	847	813	973	963	870	941	1089	1134	1203
Akap8	5254	5277	5665	4489	4418	4580	5472	5539	5201
Akap8l	3552	3935	3574	3174	3293	3313	4161	3732	3774
Akap9	5109	5340	5001	5212	5205	5395	5532	5343	5508
Akip1	370	418	295	352	391	346	374	346	246
Akirin1	2444	2507	2875	2283	2529	2358	2076	2298	2282
Akirin2	1721	1756	2240	1839	1846	1986	1831	2057	2071
Akna	1667	1585	1479	1415	1441	1484	1635	1680	1591
Aknad1	14	16	28	25	42	44	53	31	37
Aknaos	4	0	2	10	0	6	7	11	2
Akp3	0	0	0	0	1	4	0	0	1
Akr1a1	10838	10639	9812	10931	11438	11216	10646	10284	9812
Akr1b10	637	642	548	814	771	781	744	612	639
Akr1b3	3770	3600	3279	3780	4161	4023	3869	3655	3493
Akr1b7	1479	1466	1400	2506	2825	2522	2197	2026	2006
Akr1b8	141	78	51	58	119	96	64	114	124
Akr1c12	18	17	3	17	3	29	6	17	9
Akr1c13	331	338	315	371	463	401	329	442	286
Akr1c14	56	39	58	23	51	42	35	21	60
Akr1c18	42	39	32	45	28	21	34	21	20
Akr1c19	0	0	1	0	0	6	1	0	5
Akr1c20	1	0	0	0	0	0	0	0	0
Akr1c21	2	0	0	0	1	0	0	0	0
Akr1cl	0	0	1	0	0	0	0	0	1
Akr1e1	1519	1616	1699	1739	1741	1839	1692	1862	1763
Akr7a5	751	837	717	664	774	779	823	756	788
Akt1	6276	6230	5493	6207	6400	6477	5866	5449	5324
Akt1s1	2142	2011	1913	1779	2098	2042	2035	1777	1746
Akt2	3951	4037	3641	4224	4780	4502	3644	3678	3477
Akt3	4664	4730	5796	4990	5058	4895	4552	5212	5091
Aktip	4433	4396	4280	3921	4408	4199	4199	4356	4209
Alad	2216	2335	1949	2589	2654	2404	2332	2182	2144
Alas1	1860	1906	1721	2009	2055	1973	1807	1715	1573
Alas2	285	266	276	113	131	120	106	71	90
Alb	0	0	0	0	0	0	0	4	0
Albfm1	0	0	1	0	0	2	0	0	0
Alcam	3026	2828	3236	2772	3089	2934	2439	2491	2467
Aldh16a1	890	859	732	634	736	844	877	771	795
Aldh18a1	1032	1109	932	911	1034	1053	1319	1081	1135
Aldh1a1	4625	4660	4879	5456	5123	5111	4244	4693	4708
Aldh1a2	217	239	183	416	398	429	132	208	206
Aldh1a3	3352	3147	3169	2192	2379	2159	2350	2148	2167
Aldh1a7	204	158	167	275	200	238	191	265	204
Aldh1b1	137	102	49	97	41	95	104	104	99
Aldh1l1	778	828	688	825	876	905	1027	972	903
Aldh1l2	183	265	252	307	260	240	276	206	163
Aldh2	6430	6461	5557	8093	8847	8105	6589	6238	5820
Aldh3a1	303103	304512	266384	269841	290508	279854	264320	251758	241325
Aldh3a2	2010	1920	2049	2343	2303	2241	2143	2164	2038
Aldh3b1	173	196	113	212	198	169	184	136	140
Aldh3b2	2880	2904	2373	2540	2551	2853	3030	2880	2679
Aldh3b3	5	5	10	3	20	6	10	8	10
Aldh4a1	1885	1859	1612	1909	1971	2145	1795	1872	1858
Aldh5a1	1344	1355	1419	1648	1675	1594	1468	1509	1561
Aldh6a1	2023	1813	2452	2238	2054	2167	1775	1808	1906
Aldh7a1	2495	2497	2185	2695	2961	2825	3067	2843	2685
Aldh8a1	6	0	0	11	9	1	2	6	2
Aldh9a1	1867	1720	1788	1945	1961	2071	1847	2072	2013
Aldoa	86475	87724	75324	92495	100489	96835	98472	93128	88084
Aldoart1	13	8	11	9	5	5	2	10	3
Aldoart2	0	0	0	0	0	0	0	0	1
Aldob	4	5	14	10	9	9	19	21	17
Aldoc	14661	14239	12379	13758	15322	15061	15964	14751	14303
Alg1	972	1024	903	1090	1138	1060	1215	1140	1166
Alg10b	1661	1801	2391	2073	1830	1863	1746	2045	1973
Alg11	1570	1467	1761	1670	1631	1546	1584	1823	1832
Alg12	482	500	455	512	554	571	549	694	598
Alg13	44	49	67	79	39	58	39	58	35
Alg14	562	550	538	665	636	661	597	602	553
Alg2	3707	3671	3736	3627	3587	3781	4020	3958	3670
Alg3	403	458	408	496	472	481	451	503	474
Alg5	543	516	541	551	505	582	498	597	504
Alg6	319	373	362	416	365	402	357	396	457
Alg8	185	210	137	181	211	147	235	231	218
Alg9	723	743	698	935	887	782	847	847	769
Alk	255	294	251	305	351	346	350	321	305
Alkal2	19	28	43	15	24	28	37	17	25
Alkbh1	453	358	401	418	383	455	518	503	574
Alkbh2	208	198	162	193	176	112	208	183	207
Alkbh3	760	715	618	712	729	861	853	877	727
Alkbh4	335	341	388	345	393	389	505	419	454
Alkbh5	8282	7948	8057	8124	8138	8609	8267	8146	7950
Alkbh6	1104	1141	931	1045	1249	1187	1297	1290	1334
Alkbh7	586	748	502	686	714	669	826	652	726
Alkbh8	908	904	1066	1073	961	983	793	964	1084
Alms1	1380	1276	1526	1381	1112	1224	1472	1437	1383
Alox12	874	860	657	813	873	909	725	687	823
Alox12b	52	70	55	42	35	38	76	67	52
Alox12e	3511	3729	3126	1885	1751	1697	1139	1109	974
Alox15	880	777	811	669	651	802	484	480	453
Alox5	77	50	29	38	41	20	20	25	17
Alox5ap	101	132	144	157	232	209	166	177	155
Alox8	10	24	23	14	32	31	28	14	25
Aloxe3	60	94	105	82	92	78	97	93	70
Alpk1	722	680	683	689	908	783	654	672	748
Alpk2	735	685	548	412	478	495	546	505	475
Alpk3	667	655	648	520	530	553	344	308	386
Alpl	7535	7766	6882	6986	7067	7770	8465	8318	8024
Als2	2708	2879	2573	2577	2878	2418	2820	2741	2733
Als2cl	3546	3881	3573	3670	3982	3722	3383	3170	2976
Alx1	11	11	10	39	22	7	9	13	17
Alx3	1	2	7	9	7	6	2	12	4
Alx4	714	844	645	818	909	1016	445	454	415
Alyref	1022	986	937	1129	1239	1277	1292	1101	1122
Alyref2	264	299	203	276	275	267	353	333	305
Amacr	476	348	411	473	512	427	518	452	467
Ambra1	2837	3035	2638	2760	3056	2912	3189	3058	2979
Amd1	4573	4648	4714	4628	4296	4526	4279	4903	4693
Amd2	43	49	23	86	70	27	33	41	29
Amdhd1	7	13	5	16	0	24	15	20	6
Amdhd2	450	413	337	543	631	601	548	635	629
Amer1	1588	1633	1463	1392	1546	1344	1263	1486	1502
Amer2	6129	6509	6589	6051	5939	6075	6995	6945	7284
Amer3	98	131	114	104	149	111	200	112	127
Amfr	9084	9179	8089	9695	9913	9437	9480	9200	8975
Amh	61	59	82	73	70	102	67	110	86
Amhr2	19	21	19	35	28	28	28	30	43
Amigo1	2223	2298	1924	2287	2234	2292	2454	2341	2237
Amigo2	2463	2502	2408	2743	2606	2340	2673	2762	2470
Amigo3	66	75	37	77	89	89	55	117	82
Ammecr1	1021	772	1152	853	626	603	766	976	845
Ammecr1l	1791	1818	1506	1780	1798	2186	1814	1823	1730
Amn	11	6	13	25	21	19	2	1	16
Amn1	247	265	286	293	213	324	215	266	306
Amot	605	575	766	581	519	535	368	437	432
Amotl1	5266	5156	4770	5053	5348	5126	3689	3689	3411
Amotl2	4671	4853	4444	4293	4399	4316	4681	4413	4141
Ampd1	242	263	244	289	270	271	126	129	105
Ampd2	2686	2692	2361	1954	2225	2273	2530	2296	2335
[truncated: 25,109 more rows]
