# Supplementary material for: SIRT1/P53 in retinal pigment epithelial cells in diabetic retinopathy: a gene co-expression analysis and He-Ying-Qing-Re formula treatment
Source: Front Mol Biosci. 2024 Apr 3;11:1366020. doi: 10.3389/fmolb.2024.1366020 (PMC11021775; doi:10.3389/fmolb.2024.1366020)
Supplement: Supplementary file 1 [file DataSheet1.zip › Supplementary Materials/Supplementary Material 5.XLS]

## Sheet: TCMSP
Ingredient	targets
MOL001924 Paeoniflorin	TNF
	IL6
	CD14
	LBP
MOL000006 Luteolin	MET
	IL6
	MMP1
	MAPK1
	IFNG
	AR
	IL2
	AP-1
	VEGFA
	daf-21
	PTGS1
	PIK3CG
	PTGS2
	TRYP1
	CASP7
	HMOX1
	TOP1
	INSR
	RB1
	XDH
	CDK4
	TP53
	APP
	NCOA2
	PRKACA
	MMP2
	TNF
	EGFR
	GSTP1
	DPP4
	RELA
	AKT1
	CCND1
	BCL2L1
	CDKN1A
	CASP9
	MMP9
	IL10
	CASP3
	NFKBIA
	MDM2
	PCNA
	ERBB2
	PPARG
	ICAM1
	MCL1
	BIRC5
	CCNB1
	TYR
	IL4
	TOP2A
	BIRC4
	SLC2A4
	CD40LG
	PTGES
	NUF2
	ADCY2
MOL000072 Atractylenolide	PTGS2
	GABRA1
	CHRNA7
	NCOA2
	NCOA1
MOL002813 Aucubin	PTGS2
	CA2
	DPP4
MOL005828 Nobiletin

## Sheet: Herbs
Paeoniflorin	Target id	Target name
	HBTAR003163	PRKAA1
	HBTAR003164	PRKAA2
	HBTAR003165	PRKAB1
	HBTAR003945	STK11
	HBTAR002458	MAP3K5
	HBTAR000874	MAPK14
	HBTAR003197	MAPK8
	HBTAR002042	IL1B
	HBTAR004140	TNF
	HBTAR004984	SOCS3
	HBTAR001940	HSPA4
	HBTAR001976	ICAM1
	HBTAR002705	NFKB1
Luteolin	Target id	Target name
	HBTAR000064	ADCY2
	HBTAR000130	AKT1
	HBTAR000206	XIAP
	HBTAR000207	BIRC5
	HBTAR000220	APP
	HBTAR000233	AR
	HBTAR000359	CCND1
	HBTAR000362	BCL2L1
	HBTAR000517	CASP3
	HBTAR000521	CASP7
	HBTAR000523	CASP9
	HBTAR000550	CCNB1
	HBTAR000592	CD40LG
	HBTAR000634	CDK2
	HBTAR000635	CDK4
	HBTAR000641	CDKN1A
	HBTAR001185	EGFR
	HBTAR001263	ERBB2
	HBTAR001724	GSTP1
	HBTAR006670	SIRT1
	HBTAR001976	ICAM1
	HBTAR002013	IFNG
	HBTAR002045	IL2
	HBTAR002051	IL4
	HBTAR002055	IL6
	HBTAR002064	IL10
	HBTAR002108	INSR
	HBTAR002166	JUN
	HBTAR002431	MCL1
	HBTAR002443	MDM2
	HBTAR002464	MET
	HBTAR002507	MMP1
	HBTAR002508	MMP2
	HBTAR002512	MMP9
	HBTAR002707	NFKBIA
	HBTAR002737	NOS2
	HBTAR002886	PCNA
	HBTAR003112	PPARG
	HBTAR003192	MAPK1
	HBTAR003193	MAPK3
	HBTAR003223	PRSS1
	HBTAR003294	PTGS1
	HBTAR003295	PTGS2
	HBTAR003408	RB1
	HBTAR003434	RELA
	HBTAR003749	SLC2A4
	HBTAR004140	TNF
	HBTAR004153	TOP1
	HBTAR004154	TOP2A
	HBTAR004157	TP53
	HBTAR004232	TYR
	HBTAR004310	VEGFA
	HBTAR004356	XDH
	HBTAR005284	PTGES
	HBTAR009889	NUF2
	HBTAR000460	CA2
	HBTAR001096	DPP4
	HBTAR001278	ESR2
	HBTAR001710	GSK3B
	HBTAR000874	MAPK14
	HBTAR001277	ESR1
	HBTAR003005	PIM1
	HBTAR005869	NCOA2
	HBTAR000549	CCNA2
	HBTAR001851	HMOX1
Nobiletin	Target id	Target name
	HBTAR000130	AKT1
	HBTAR000223	FAS
	HBTAR000233	AR
	HBTAR000351	BAX
	HBTAR000359	CCND1
	HBTAR000360	BCL2
	HBTAR000376	BGLAP
	HBTAR000392	BMP2
	HBTAR000394	BMP4
	HBTAR000492	CALM3
	HBTAR000517	CASP3
	HBTAR000523	CASP9
	HBTAR000531	RUNX2
	HBTAR000545	CCK
	HBTAR000554	CCNE1
	HBTAR000634	CDK2
	HBTAR000635	CDK4
	HBTAR000641	CDKN1A
	HBTAR000847	CREB1
	HBTAR000920	CTNNB1
	HBTAR000948	CYP1A1
	HBTAR000949	CYP1A2
	HBTAR000964	CYP3A4
	HBTAR001044	DHFR
	HBTAR001048	NQO1
	HBTAR001096	DPP4
	HBTAR001249	EPHB2
	HBTAR001277	ESR1
	HBTAR001278	ESR2
	HBTAR001334	FAP
	HBTAR001542	GDNF
	HBTAR001560	GHSR
	HBTAR001710	GSK3B
	HBTAR001851	HMOX1
	HBTAR001914	HRAS
	HBTAR002060	CXCL8
	HBTAR002166	JUN
	HBTAR002192	KCNH2
	HBTAR002512	MMP9
	HBTAR002580	MTRR
	HBTAR002736	NOS1
	HBTAR002737	NOS2
	HBTAR002738	NOS3
	HBTAR003023	PLA2G4A
	HBTAR003101	POR
	HBTAR003110	PPARA
	HBTAR003111	PPARD
	HBTAR003112	PPARG
	HBTAR003197	MAPK8
	HBTAR003223	PRSS1
	HBTAR003294	PTGS1
	HBTAR003295	PTGS2
	HBTAR003382	RAF1
	HBTAR003407	RASGRF2
	HBTAR003629	SCN5A
	HBTAR003881	SPP1
	HBTAR004104	TIMP1
	HBTAR004140	TNF
	HBTAR004157	TP53
	HBTAR004304	VCAM1
	HBTAR004854	FADD
	HBTAR005161	CD163
	HBTAR007154	NDOR1
	HBTAR008236	TYW1
	HBTAR000686	CHEK1
	HBTAR000460	CA2
	HBTAR001307	F7
	HBTAR005869	NCOA2
	HBTAR003005	PIM1
	HBTAR000549	CCNA2
	HBTAR010589	NLRP3
Atractylenolide Ⅲ	Target id	Target name
	HBTAR003295	PTGS2
	HBTAR004789	NCOA1
	HBTAR001471	GABRA1
	HBTAR000233	AR
	HBTAR001277	ESR1
	HBTAR002737	NOS2
	HBTAR000710	CHRNA7
	HBTAR005869	NCOA2
	HBTAR003295	PTGS2
	HBTAR004789	NCOA1
	HBTAR001096	DPP4
	HBTAR000031	ACHE
Aucubin	Target id	Target name
	HBTAR000351	BAX
	HBTAR000360	BCL2
	HBTAR002055	IL6
	HBTAR002707	NFKBIA
	HBTAR003434	RELA
	HBTAR004140	TNF
	HBTAR001096	DPP4
	HBTAR000460	CA2
	HBTAR001094	DPEP1
	HBTAR002737	NOS2
	HBTAR003295	PTGS2

## Sheet: T and H
Target name
TNF
IL6
CD14
LBP
MET
MMP1
MAPK1
IFNG
AR
IL2
AP-1
VEGFA
daf-21
PTGS1
PIK3CG
PTGS2
TRYP1
CASP7
HMOX1
TOP1
INSR
RB1
XDH
CDK4
TP53
APP
NCOA2
PRKACA
MMP2
EGFR
GSTP1
DPP4
RELA
AKT1
CCND1
BCL2L1
CDKN1A
CASP9
MMP9
IL10
CASP3
NFKBIA
MDM2
PCNA
ERBB2
PPARG
ICAM1
MCL1
BIRC5
CCNB1
TYR
IL4
TOP2A
BIRC4
SLC2A4
CD40LG
PTGES
NUF2
ADCY2
GABRA1
CHRNA7
NCOA1
CA2
PRKAA1
PRKAA2
PRKAB1
STK11
MAP3K5
MAPK14
MAPK8
IL1B
SOCS3
HSPA4
NFKB1
XIAP
CDK2
SIRT1
JUN
NOS2
MAPK3
PRSS1
ESR2
GSK3B
ESR1
PIM1
CCNA2
FAS
BAX
BCL2
BGLAP
BMP2
BMP4
CALM3
RUNX2
CCK
CCNE1
CREB1
CTNNB1
CYP1A1
CYP1A2
CYP3A4
DHFR
NQO1
EPHB2
FAP
GDNF
GHSR
HRAS
CXCL8
KCNH2
MTRR
NOS1
NOS3
PLA2G4A
POR
PPARA
PPARD
RAF1
RASGRF2
SCN5A
SPP1
TIMP1
VCAM1
FADD
CD163
NDOR1
TYW1
CHEK1
F7
NLRP3
ACHE
DPEP1
